# Supplementary material for: 2-(1,3-Dioxoisoindolin-2-yl)acetonitrile
Source: Acta Crystallogr Sect E Struct Rep Online. 2010 Sep 25;66(Pt 10):o2631. doi: 10.1107/S1600536810037335 (PMC2983393; doi:10.1107/S1600536810037335)
Supplement: Supplementary file 1 [file e-66-o2631-sup1.cif]

##############################################################################
###                                                                        ###
###        Electronic paper (Acta Crystallographica Section E)             ###
###                                                                        ###
##############################################################################
#                                                                            #
# This CIF contains the data in a paper accepted for publication in Acta     #
# Crystallographica Section E. It conforms to the requirements of Notes      #
# for Authors for Section E, and has been peer reviewed under the auspices   #
# of the IUCr Commission on Journals.                                        #
#                                                                            #
# Full details of the Crystallographic Information File format               #
# are given in the paper "The Crystallographic Information File (CIF):       #
# a New Standard Archive File for Crystallography" by S. R. Hall, F. H.      #
# Allen and I. D. Brown [Acta Cryst. (1991), A47, 655-685].                  #
#                                                                            #
# The current version of the core CIF dictionary is obtainable from          #
# ftp://ftp.iucr.org/pub/cif_core.dic. The current version number is 2.4.    #
#                                                                            #
# Software is freely available for graphical display of the structure(s) in  #
# this CIF.  For information consult the CIF home page http://www.iucr.org/  #
# cif/home.html                                                              #
#                                                                            #
# This file may be used for bona fide research purposes within the           #
# scientific community so long as proper attribution is given to the journal # 
# article from which it was obtained.                                        #
#                                                                            #
##############################################################################
                                             
data_I
_audit_creation_method     SHELXL-97
_chemical_name_systematic
;
2-(1,3-Dioxoisoindolin-2-yl)acetonitrile
;
_chemical_name_common     ?
_chemical_formula_moiety     'C10 H6 N2 O2'
_chemical_formula_sum     'C10 H6 N2 O2'
_chemical_formula_iupac     'C10 H6 N2 O2'
_chemical_formula_weight     186.17
_chemical_melting_point     395
_symmetry_cell_setting     triclinic
_symmetry_space_group_name_H-M     'P -1'
_symmetry_space_group_name_hall     '-P 1'
loop_
    _symmetry_equiv_pos_as_xyz
    'x, y, z'
    '-x, -y, -z'
_cell_length_a     8.0960(2)
_cell_length_b     8.4371(2)
_cell_length_c     14.3118(3)
_cell_angle_alpha     85.0720(10)
_cell_angle_beta     79.2720(10)
_cell_angle_gamma     68.4210(10)
_cell_volume     893.02(4)
_cell_formula_units_Z     4
_cell_measurement_reflns_used     2714
_cell_measurement_theta_min     2.7
_cell_measurement_theta_max     25.3
_cell_measurement_temperature     296(2)
_cell_measurement_pressure     101
_exptl_crystal_description     block
_exptl_crystal_colour     colourless
_exptl_crystal_size_max     0.25
_exptl_crystal_size_mid     0.24
_exptl_crystal_size_min     0.16
_exptl_crystal_density_diffrn     1.385
_exptl_crystal_density_meas     ?
_exptl_crystal_density_method     'not measured'
_exptl_crystal_F_000     384
_exptl_absorpt_coefficient_mu     0.100
_exptl_absorpt_correction_type     none
_exptl_absorpt_process_details     ?
_exptl_absorpt_correction_T_min     ?
_exptl_absorpt_correction_T_max     ?
_exptl_special_details
;
;
_diffrn_ambient_temperature     296(2)
_diffrn_radiation_type     MoK\a
_diffrn_radiation_wavelength     0.71073
_diffrn_radiation_source     'fine-focus sealed tube'
_diffrn_radiation_monochromator     graphite
_diffrn_measurement_device_type     'Bruker APEXII CCD detector'
_diffrn_measurement_method     '\w and \f'
_diffrn_detector_area_resol_mean     ?
_diffrn_reflns_number     18332
_diffrn_reflns_av_R_equivalents     0.0342
_diffrn_reflns_av_sigmaI/netI     0.0276
_diffrn_reflns_theta_min     1.45
_diffrn_reflns_theta_max     26.99
_diffrn_reflns_theta_full     26.99
_diffrn_measured_fraction_theta_max     0.999
_diffrn_measured_fraction_theta_full     0.999
_diffrn_reflns_limit_h_min     -10
_diffrn_reflns_limit_h_max     10
_diffrn_reflns_limit_k_min     -10
_diffrn_reflns_limit_k_max     10
_diffrn_reflns_limit_l_min     -17
_diffrn_reflns_limit_l_max     18
_diffrn_standards_number     ?
_diffrn_standards_interval_count     ?
_diffrn_standards_interval_time     ?
_diffrn_standards_decay_%     ?
_refine_special_details
;
Refinement of <i>F</i>^2^ against ALL reflections. The weighted <i>R</i>-factor
<i>wR</i> and goodness of fit <i>S</i> are based on <i>F</i>^2^, conventional
<i>R</i>-factors <i>R</i> are based on <i>F</i>, with <i>F</i> set to zero for
negative <i>F</i>^2^. The threshold expression of <i>F</i>^2^ >
\s(<i>F</i>^2^) is used only for calculating <i>R</i>-factors(gt) <i>etc</i>.
and is not relevant to the choice of reflections for refinement.
<i>R</i>-factors based on <i>F</i>^2^ are statistically about twice as large
as those based on <i>F</i>, and <i>R</i>- factors based on ALL data will be
even larger.
;
_reflns_number_total     3906
_reflns_number_gt     2885
_reflns_threshold_expression     >2sigma(I)
_refine_ls_structure_factor_coef     Fsqd
_refine_ls_matrix_type     full
_refine_ls_R_factor_all     0.0617
_refine_ls_R_factor_gt     0.0429
_refine_ls_wR_factor_gt     0.1185
_refine_ls_wR_factor_ref     0.1282
_refine_ls_goodness_of_fit_ref     1.048
_refine_ls_restrained_S_all     1.047
_refine_ls_number_reflns     3906
_refine_ls_number_parameters     267
_refine_ls_number_restraints     6
_refine_ls_hydrogen_treatment     constr
_refine_ls_weighting_scheme     calc
_refine_ls_weighting_details
         'calc w=1/[\s^2^(Fo^2^)+(0.0697P)^2^+0.0700P] where P=(Fo^2^+2Fc^2^)/3'
_atom_sites_solution_hydrogens     geom
_atom_sites_solution_primary     direct
_atom_sites_solution_secondary     difmap
_refine_ls_shift/su_max     0.005
_refine_ls_shift/su_mean     0.000
_refine_diff_density_max     0.187
_refine_diff_density_min     -0.195
_refine_ls_extinction_method     none
_refine_ls_extinction_coef     ?
loop_
    _atom_type_symbol
    _atom_type_description
    _atom_type_scat_dispersion_real
    _atom_type_scat_dispersion_imag
    _atom_type_scat_source
    'C' 'C' 0.0033 0.0016
                         'International Tables Vol C Tables 4.2.6.8 and 6.1.1.4'
    'H' 'H' 0.0000 0.0000
                         'International Tables Vol C Tables 4.2.6.8 and 6.1.1.4'
    'N' 'N' 0.0061 0.0033
                         'International Tables Vol C Tables 4.2.6.8 and 6.1.1.4'
    'O' 'O' 0.0106 0.0060
                         'International Tables Vol C Tables 4.2.6.8 and 6.1.1.4'
_computing_data_collection     'APEX2 (Bruker, 2005)'
_computing_cell_refinement     'SAINT (Bruker, 2005)'
_computing_data_reduction     'SAINT (Bruker, 2005)'
_computing_structure_solution     'SHELXS97 (Sheldrick, 2008)'
_computing_structure_refinement     'SHELXL97 (Sheldrick, 2008)'
_computing_molecular_graphics     'PLATON (Spek, 2009)'
_computing_publication_material     'publCIF (Westrip, 2010)'
loop_
    _atom_site_type_symbol
    _atom_site_label
    _atom_site_fract_x
    _atom_site_fract_y
    _atom_site_fract_z
    _atom_site_U_iso_or_equiv
    _atom_site_adp_type
    _atom_site_calc_flag
    _atom_site_refinement_flags
    _atom_site_occupancy
    _atom_site_disorder_assembly
    _atom_site_disorder_group
    C C11 0.73565(18) 0.39842(17) 0.04371(10) 0.0471(3) Uani d . 1 A 4
    C C16 0.75085(18) 0.49910(17) -0.03635(10) 0.0461(3) Uani d . 1 A 4
    C C10 0.7395(2) 0.48752(18) 0.12747(11) 0.0497(3) Uani d . 1 A 4
    C C17 0.7711(2) 0.65409(18) -0.00671(11) 0.0527(4) Uani d . 1 A 4
    C C18 0.7772(2) 0.76260(19) 0.15037(12) 0.0582(4) Uani d . 1 A 4
    H H18A 0.8360 0.8327 0.1112 0.070 Uiso calc R 1 A 4
    H H18B 0.8503 0.7049 0.1984 0.070 Uiso calc R 1 A 4
    C C15 0.7474(2) 0.4505(2) -0.12523(12) 0.0612(4) Uani d . 1 A 4
    H H15 0.7559 0.5195 -0.1788 0.073 Uiso calc R 1 A 4
    C C14 0.7309(2) 0.2948(2) -0.13128(13) 0.0685(5) Uani d . 1 A 4
    H H14 0.7291 0.2577 -0.1903 0.082 Uiso calc R 1 A 4
    C C19 0.5995(3) 0.8711(2) 0.19668(15) 0.0745(5) Uani d . 1 A 4
    C C12 0.7182(3) 0.2438(2) 0.03696(14) 0.0670(5) Uani d . 1 A 4
    H H12 0.7075 0.1754 0.0906 0.080 Uiso calc R 1 A 4
    C C13 0.7170(3) 0.1937(2) -0.05234(15) 0.0750(5) Uani d . 1 A 4
    H H13 0.7065 0.0893 -0.0589 0.090 Uiso calc R 1 A 4
    C C20 0.91639(18) 0.46404(18) 0.38170(10) 0.0462(3) Uani d . 1 B 4
    C C26 0.72827(18) 0.4498(2) 0.52338(10) 0.0495(3) Uani d . 1 B 4
    C C21 0.78905(18) 0.56105(19) 0.46334(10) 0.0472(3) Uani d . 1 B 4
    C C27 0.81143(19) 0.2782(2) 0.48113(11) 0.0512(4) Uani d . 1 B 4
    C C28 1.0390(2) 0.1584(2) 0.33559(12) 0.0598(4) Uani d . 1 B 4
    H H28A 1.1202 0.0741 0.3727 0.072 Uiso calc R 1 B 4
    H H28B 1.1114 0.2015 0.2857 0.072 Uiso calc R 1 B 4
    C C22 0.7336(2) 0.7317(2) 0.48390(12) 0.0600(4) Uani d . 1 B 4
    H H22 0.7740 0.8068 0.4433 0.072 Uiso calc R 1 B 4
    C C29 0.9423(2) 0.0764(2) 0.29222(14) 0.0661(5) Uani d . 1 B 4
    C C23 0.6146(2) 0.7856(2) 0.56814(14) 0.0715(5) Uani d . 1 B 4
    H H23 0.5744 0.8996 0.5843 0.086 Uiso calc R 1 B 4
    C C25 0.6098(2) 0.5045(3) 0.60702(12) 0.0640(4) Uani d . 1 B 4
    H H25 0.5686 0.4297 0.6475 0.077 Uiso calc R 1 B 4
    C C24 0.5549(2) 0.6749(3) 0.62815(13) 0.0725(5) Uani d . 1 B 4
    H H24 0.4758 0.7154 0.6842 0.087 Uiso calc R 1 B 4
    O O11 0.72249(19) 0.44907(16) 0.21083(8) 0.0739(4) Uani d . 1 A 4
    O O12 0.7926(2) 0.77161(16) -0.05386(10) 0.0863(4) Uani d . 1 A 4
    O O20 1.00395(15) 0.51155(14) 0.31593(8) 0.0613(3) Uani d . 1 B 4
    O O21 0.79522(16) 0.14499(15) 0.50949(9) 0.0727(4) Uani d . 1 B 4
    N N11 0.76467(16) 0.63694(14) 0.09160(9) 0.0497(3) Uani d . 1 A 4
    N N21 0.92041(16) 0.29721(15) 0.39635(8) 0.0494(3) Uani d . 1 . .
    N N22 0.8731(3) 0.0080(2) 0.25846(16) 0.1020(7) Uani d . 1 . .
    N N12A 0.4599(15) 0.972(4) 0.222(2) 0.100(4) Uani d PU 0.66(8) C 1
    N N12B 0.466(4) 0.916(6) 0.252(3) 0.085(6) Uani d PU 0.34(8) C 2
loop_
    _atom_site_aniso_label
    _atom_site_aniso_U_11
    _atom_site_aniso_U_22
    _atom_site_aniso_U_33
    _atom_site_aniso_U_12
    _atom_site_aniso_U_13
    _atom_site_aniso_U_23
    C11 0.0471(8) 0.0391(7) 0.0555(8) -0.0166(6) -0.0054(6) -0.0037(6)
    C16 0.0411(7) 0.0434(7) 0.0506(8) -0.0148(6) 0.0017(6) -0.0064(6)
    C10 0.0539(8) 0.0439(8) 0.0529(9) -0.0215(6) -0.0049(6) -0.0009(6)
    C17 0.0550(8) 0.0447(8) 0.0597(9) -0.0227(7) -0.0037(7) 0.0018(7)
    C18 0.0611(9) 0.0469(8) 0.0728(10) -0.0233(7) -0.0141(8) -0.0108(7)
    C15 0.0567(9) 0.0693(10) 0.0519(9) -0.0200(8) 0.0035(7) -0.0102(8)
    C14 0.0631(10) 0.0669(11) 0.0705(11) -0.0135(8) -0.0062(8) -0.0307(9)
    C19 0.0700(12) 0.0728(12) 0.0872(14) -0.0258(10) -0.0134(10) -0.0353(10)
    C12 0.0875(12) 0.0422(8) 0.0784(12) -0.0294(8) -0.0189(9) 0.0008(8)
    C13 0.0835(12) 0.0453(9) 0.1006(15) -0.0209(9) -0.0214(11) -0.0213(9)
    C20 0.0446(7) 0.0517(8) 0.0462(8) -0.0201(6) -0.0124(6) 0.0007(6)
    C26 0.0418(7) 0.0632(9) 0.0449(8) -0.0185(7) -0.0123(6) 0.0011(7)
    C21 0.0432(7) 0.0540(8) 0.0462(8) -0.0167(6) -0.0127(6) -0.0035(6)
    C27 0.0455(8) 0.0578(9) 0.0532(8) -0.0209(7) -0.0143(6) 0.0073(7)
    C28 0.0518(9) 0.0554(9) 0.0701(10) -0.0151(7) -0.0088(8) -0.0125(8)
    C22 0.0573(9) 0.0558(9) 0.0674(10) -0.0164(7) -0.0166(8) -0.0072(8)
    C29 0.0628(10) 0.0485(9) 0.0830(12) -0.0116(8) -0.0123(9) -0.0185(8)
    C23 0.0590(10) 0.0699(11) 0.0766(12) -0.0041(8) -0.0181(9) -0.0257(10)
    C25 0.0492(9) 0.0898(13) 0.0496(9) -0.0219(8) -0.0069(7) -0.0001(8)
    C24 0.0517(9) 0.0973(15) 0.0572(10) -0.0114(9) -0.0049(8) -0.0202(10)
    O11 0.1064(10) 0.0764(8) 0.0524(7) -0.0494(8) -0.0150(6) 0.0068(6)
    O12 0.1289(12) 0.0668(8) 0.0810(9) -0.0601(8) -0.0181(8) 0.0195(7)
    O20 0.0651(7) 0.0686(7) 0.0530(6) -0.0320(6) -0.0011(5) 0.0014(5)
    O21 0.0695(7) 0.0627(7) 0.0869(9) -0.0291(6) -0.0133(6) 0.0184(6)
    N11 0.0584(7) 0.0396(6) 0.0556(7) -0.0229(5) -0.0072(6) -0.0052(5)
    N21 0.0499(7) 0.0496(7) 0.0498(7) -0.0186(5) -0.0072(5) -0.0065(5)
    N22 0.0928(13) 0.0766(11) 0.1438(18) -0.0253(10) -0.0265(12) -0.0498(12)
    N12A 0.078(2) 0.098(7) 0.114(8) -0.013(4) -0.013(4) -0.048(7)
    N12B 0.079(5) 0.081(10) 0.088(10) -0.020(6) 0.005(5) -0.040(7)
_geom_special_details
;
All e.s.d.'s (except the e.s.d. in the dihedral angle between two l.s. planes)
are estimated using the full covariance matrix. The cell e.s.d.'s are taken
into account individually in the estimation of e.s.d.'s in distances, angles
and torsion angles; correlations between e.s.d.'s in cell parameters are only
used when they are defined by crystal symmetry. An approximate (isotropic)
treatment of cell e.s.d.'s is used for estimating e.s.d.'s involving l.s.
planes.
;
loop_
    _geom_bond_atom_site_label_1
    _geom_bond_atom_site_label_2
    _geom_bond_site_symmetry_2
    _geom_bond_distance
    _geom_bond_publ_flag
    C11 C12 . 1.376(2) ?
    C11 C16 . 1.381(2) ?
    C11 C10 . 1.480(2) ?
    C16 C15 . 1.378(2) ?
    C16 C17 . 1.482(2) ?
    C10 O11 . 1.2052(18) ?
    C10 N11 . 1.3903(18) ?
    C17 O12 . 1.1989(18) ?
    C17 N11 . 1.395(2) ?
    C18 N11 . 1.4511(18) ?
    C18 C19 . 1.458(2) ?
    C18 H18A . 0.9700 ?
    C18 H18B . 0.9700 ?
    C15 C14 . 1.380(2) ?
    C15 H15 . 0.9300 ?
    C14 C13 . 1.369(3) ?
    C14 H14 . 0.9300 ?
    C12 C13 . 1.383(3) ?
    C12 H12 . 0.9300 ?
    C13 H13 . 0.9300 ?
    C20 O20 . 1.2021(17) ?
    C20 N21 . 1.3944(18) ?
    C20 C21 . 1.481(2) ?
    C26 C21 . 1.380(2) ?
    C26 C25 . 1.381(2) ?
    C26 C27 . 1.482(2) ?
    C21 C22 . 1.382(2) ?
    C27 O21 . 1.2066(17) ?
    C27 N21 . 1.3958(19) ?
    C28 N21 . 1.4445(19) ?
    C28 C29 . 1.460(2) ?
    C28 H28A . 0.9700 ?
    C28 H28B . 0.9700 ?
    C22 C23 . 1.388(2) ?
    C22 H22 . 0.9300 ?
    C29 N22 . 1.125(2) ?
    C23 C24 . 1.372(3) ?
    C23 H23 . 0.9300 ?
    C25 C24 . 1.383(3) ?
    C25 H25 . 0.9300 ?
    C24 H24 . 0.9300 ?
loop_
    _geom_angle_atom_site_label_1
    _geom_angle_atom_site_label_2
    _geom_angle_atom_site_label_3
    _geom_angle_site_symmetry_1
    _geom_angle_site_symmetry_3
    _geom_angle
    _geom_angle_publ_flag
    C12 C11 C16 . . 120.65(14) ?
    C12 C11 C10 . . 130.71(15) ?
    C16 C11 C10 . . 108.64(12) ?
    C15 C16 C11 . . 121.80(13) ?
    C15 C16 C17 . . 130.20(14) ?
    C11 C16 C17 . . 108.00(13) ?
    O11 C10 N11 . . 123.96(14) ?
    O11 C10 C11 . . 130.57(14) ?
    N11 C10 C11 . . 105.46(12) ?
    O12 C17 N11 . . 124.60(15) ?
    O12 C17 C16 . . 129.75(15) ?
    N11 C17 C16 . . 105.63(12) ?
    N11 C18 C19 . . 111.30(13) ?
    N11 C18 H18A . . 109.4 ?
    C19 C18 H18A . . 109.4 ?
    N11 C18 H18B . . 109.4 ?
    C19 C18 H18B . . 109.4 ?
    H18A C18 H18B . . 108.0 ?
    C16 C15 C14 . . 117.07(16) ?
    C16 C15 H15 . . 121.5 ?
    C14 C15 H15 . . 121.5 ?
    C13 C14 C15 . . 121.47(16) ?
    C13 C14 H14 . . 119.3 ?
    C15 C14 H14 . . 119.3 ?
    C11 C12 C13 . . 117.66(16) ?
    C11 C12 H12 . . 121.2 ?
    C13 C12 H12 . . 121.2 ?
    C14 C13 C12 . . 121.34(16) ?
    C14 C13 H13 . . 119.3 ?
    C12 C13 H13 . . 119.3 ?
    O20 C20 N21 . . 124.84(14) ?
    O20 C20 C21 . . 129.50(14) ?
    N21 C20 C21 . . 105.65(12) ?
    C21 C26 C25 . . 121.28(15) ?
    C21 C26 C27 . . 108.31(13) ?
    C25 C26 C27 . . 130.42(15) ?
    C26 C21 C22 . . 121.60(14) ?
    C26 C21 C20 . . 108.40(13) ?
    C22 C21 C20 . . 129.99(14) ?
    O21 C27 N21 . . 124.00(15) ?
    O21 C27 C26 . . 130.39(15) ?
    N21 C27 C26 . . 105.61(12) ?
    N21 C28 C29 . . 112.91(13) ?
    N21 C28 H28A . . 109.0 ?
    C29 C28 H28A . . 109.0 ?
    N21 C28 H28B . . 109.0 ?
    C29 C28 H28B . . 109.0 ?
    H28A C28 H28B . . 107.8 ?
    C21 C22 C23 . . 116.75(17) ?
    C21 C22 H22 . . 121.6 ?
    C23 C22 H22 . . 121.6 ?
    N22 C29 C28 . . 177.51(18) ?
    C24 C23 C22 . . 121.71(17) ?
    C24 C23 H23 . . 119.1 ?
    C22 C23 H23 . . 119.1 ?
    C26 C25 C24 . . 117.30(17) ?
    C26 C25 H25 . . 121.4 ?
    C24 C25 H25 . . 121.4 ?
    C23 C24 C25 . . 121.36(16) ?
    C23 C24 H24 . . 119.3 ?
    C25 C24 H24 . . 119.3 ?
    C10 N11 C17 . . 112.21(12) ?
    C10 N11 C18 . . 123.66(13) ?
    C17 N11 C18 . . 124.11(12) ?
    C20 N21 C27 . . 112.00(12) ?
    C20 N21 C28 . . 123.18(12) ?
    C27 N21 C28 . . 124.49(13) ?
loop_
    _geom_hbond_atom_site_label_D
    _geom_hbond_atom_site_label_H
    _geom_hbond_atom_site_label_A
    _geom_hbond_site_symmetry_A
    _geom_hbond_distance_DH
    _geom_hbond_distance_HA
    _geom_hbond_distance_DA
    _geom_hbond_angle_DHA
    C13 H13 O12 1_545 0.93 2.51 3.386(2) 158
    C15 H15 O20 2_765 0.93 2.45 3.144(2) 132
    C18 H18B O20 . 0.97 2.42 3.372(2) 167
    C28 H28A O21 2_756 0.97 2.39 3.298(2) 156
data_global
_journal_date_recd_electronic     2010-09-08
_journal_date_accepted     2010-09-17
_journal_name_full     'Acta Crystallographica, Section E'
_journal_year     2010
_journal_volume     66
_journal_issue     10
_journal_page_first     o2631
_journal_page_last     o2631
_journal_paper_category     QO
_journal_coeditor_code     JH2206
_publ_contact_author_name     'Anouar Alami'
_publ_contact_author_address
;
Laboratoire de Chimie Organique, Facult\'e des Sciences Dhar el
Mahraz,Universit\'e Sidi Mohammed Ben Abdellah, F\`es, Morocco
;
_publ_contact_author_email     'alamianouar@yahoo.fr'
_publ_contact_author_fax     '00 212 5 35 73 31 71'
_publ_contact_author_phone     '00 212 5 35 73 31 71'
_publ_section_title
;
2-(1,3-Dioxoisoindolin-2-yl)acetonitrile
;
_publ_section_title_footnote     .
loop_
    _publ_author_name
    _publ_author_footnote
    _publ_author_address
    'Aouine, Younas' .
;
Laboratoire de Chimie Organique, Facult\'e des Sciences,
Dhar el Mahraz, Universit\'e Sidi Mohammed Ben Abdellah, F\`es, Morocco
;
    'Alami, Anouar' .
;
Laboratoire de Chimie Organique, Facult\'e des Sciences,
Dhar el Mahraz, Universit\'e Sidi Mohammed Ben Abdellah, F\`es, Morocco
;
    'El Hallaoui, Abdelilah' .
;
Laboratoire de Chimie Organique, Facult\'e des Sciences,
Dhar el Mahraz, Universit\'e Sidi Mohammed Ben Abdellah, F\`es, Morocco
;
    'Elachqar, Abdelrhani' .
;
Laboratoire de Chimie Organique, Facult\'e des Sciences,
Dhar el Mahraz, Universit\'e Sidi Mohammed Ben Abdellah, F\`es, Morocco
;
    'Zouihri, Hafid' .
;
Laboratoires de Diffraction des Rayons X, Division UATRS,
Centre National pour la Recherche Scientifique et Technique, Rabat, Morocco
;
_publ_section_synopsis     .
