# Supplementary material for: 2-(1,3-Dioxoisoindolin-2-yl)acetonitrile
Source: Acta Crystallogr Sect E Struct Rep Online. 2010 Sep 25;66(Pt 10):o2631. doi: 10.1107/S1600536810037335 (PMC2983393; doi:10.1107/S1600536810037335)
Supplement: Supplementary file 2 [file e-66-o2631-Isup2.hkl]

# 
# h,k,l, Fc-squared, Fo-squared, sigma(Fo-squared) and status flag 
# 
data_I
_shelx_title ' zouihri_Ay2_2_0m in P-1' 
_shelx_refln_list_code          4 
_shelx_F_calc_maximum      135.07 
_exptl_crystal_F_000       384.00 
_reflns_d_resolution_high  0.7831 
 
loop_ 
 _symmetry_equiv_pos_as_xyz 
 'x, y, z' 
 '-x, -y, -z' 
 
_cell_length_a     8.0960 
_cell_length_b     8.4371 
_cell_length_c    14.3118 
_cell_angle_alpha  85.072 
_cell_angle_beta   79.272 
_cell_angle_gamma  68.421 
 
_shelx_F_squared_multiplier     1.000 
 
loop_ 
 _refln_index_h 
 _refln_index_k 
 _refln_index_l 
 _refln_F_squared_calc 
 _refln_F_squared_meas 
 _refln_F_squared_sigma 
 _refln_observed_status 
   1   0   0      520.95      292.56      9.86 o 
   2   0   0     8363.12     8036.00     99.63 o 
   3   0   0        1.48        2.16      0.29 o 
   4   0   0     2223.86     2253.95     31.76 o 
   5   0   0       58.67       66.91      1.29 o 
   6   0   0      535.05      501.79      7.54 o 
   7   0   0        0.94        0.08      1.40 o 
   8   0   0       15.71       10.12      1.69 o 
   9   0   0        4.45        4.55      1.23 o 
  -9   1   0        3.93        2.68      1.03 o 
  -8   1   0       35.13       26.66      1.95 o 
  -7   1   0        8.05        8.35      1.06 o 
  -6   1   0      314.61      293.90      6.19 o 
  -5   1   0        0.69        1.23      0.42 o 
  -4   1   0     1908.48     1913.95     27.09 o 
  -3   1   0       71.88       72.23      1.65 o 
  -2   1   0     1595.46     1563.38     19.50 o 
  -1   1   0       68.35       78.00      1.01 o 
   0   1   0     5238.52     2756.55     68.11 o 
   1   1   0        2.36        1.05      0.13 o 
   2   1   0     4758.82     4723.54     58.66 o 
   3   1   0      941.22      902.12     12.05 o 
   4   1   0      146.53      165.38      2.64 o 
   5   1   0        0.80        1.10      0.32 o 
   6   1   0       18.44       22.29      0.78 o 
   7   1   0        0.00        0.19      0.68 o 
   8   1   0       23.64       22.73      1.58 o 
   9   1   0        5.72        6.17      1.24 o 
  -8   2   0       47.30       52.08      2.07 o 
  -7   2   0        1.67        1.54      0.69 o 
  -6   2   0       14.26       18.11      1.24 o 
  -5   2   0       10.01        9.98      0.59 o 
  -4   2   0      229.36      231.44      4.18 o 
  -3   2   0      247.40      251.55      3.44 o 
  -2   2   0      131.94      120.07      1.67 o 
  -1   2   0       89.97       98.48      1.30 o 
   0   2   0       27.31       36.44      0.71 o 
   1   2   0       33.77       37.35      0.58 o 
   2   2   0     1252.76     1246.77     12.70 o 
   3   2   0        6.76        6.00      0.31 o 
   4   2   0      205.90      210.39      3.12 o 
   5   2   0       20.26       19.34      0.73 o 
   6   2   0        1.23        1.30      0.40 o 
   7   2   0       80.26       82.61      2.70 o 
   8   2   0        0.01        0.00      0.66 o 
   9   2   0        0.35        2.44      1.14 o 
  -8   3   0        9.94        7.55      1.62 o 
  -7   3   0        3.76        2.91      0.80 o 
  -6   3   0        8.47        7.50      0.84 o 
  -5   3   0      124.02      126.58      2.64 o 
  -4   3   0       59.84       60.02      1.57 o 
  -3   3   0      121.71      114.69      1.96 o 
  -2   3   0       90.18       96.66      1.56 o 
  -1   3   0      591.25      591.96      8.07 o 
   0   3   0     1340.43     1398.47     18.34 o 
   1   3   0      366.80      397.58      4.66 o 
   2   3   0      256.05      252.91      2.97 o 
   3   3   0     1397.08     1434.93     17.51 o 
   4   3   0      121.01      116.84      1.80 o 
   5   3   0        0.74        0.72      0.25 o 
   6   3   0        2.23        3.76      0.46 o 
   7   3   0       31.93       29.33      1.39 o 
   8   3   0        6.75        7.01      0.91 o 
   9   3   0       34.38       33.16      1.86 o 
  10   3   0        8.75        9.04      1.26 o 
  -7   4   0        1.54        0.86      0.96 o 
  -6   4   0       50.73       47.28      1.86 o 
  -5   4   0        0.79        1.27      0.65 o 
  -4   4   0       13.39       11.95      1.01 o 
  -3   4   0      109.51      109.59      2.11 o 
  -2   4   0      241.94      257.54      4.21 o 
  -1   4   0      210.44      212.69      3.42 o 
   0   4   0     1124.57     1096.33     14.80 o 
   1   4   0       19.48       17.14      0.74 o 
   2   4   0        0.66        0.57      0.39 o 
   3   4   0      991.95     1063.66     12.92 o 
   4   4   0        2.32        2.05      0.37 o 
   5   4   0      150.05      164.61      2.67 o 
   6   4   0       98.80      101.79      2.22 o 
   7   4   0      116.60      126.94      3.36 o 
   8   4   0        1.71        0.98      0.72 o 
   9   4   0       16.39       15.68      1.40 o 
  10   4   0        3.39        3.24      1.12 o 
  -6   5   0       11.31       13.02      1.44 o 
  -5   5   0       29.97       28.34      1.58 o 
  -4   5   0       43.03       41.50      1.40 o 
  -3   5   0       16.71       15.84      0.91 o 
  -2   5   0       21.70       21.59      1.66 o 
  -1   5   0      217.72      213.83      3.83 o 
   0   5   0      124.09      123.53      2.43 o 
   1   5   0       54.67       56.39      1.77 o 
   2   5   0      267.31      264.73      4.51 o 
   3   5   0       21.50       23.39      0.86 o 
   4   5   0      126.77      130.88      2.33 o 
   5   5   0      156.50      158.49      2.49 o 
   6   5   0       11.97       13.12      0.65 o 
   7   5   0       11.00        9.61      0.98 o 
   8   5   0       11.87       14.35      1.19 o 
   9   5   0       10.11       11.73      1.35 o 
  10   5   0        3.90        2.82      1.15 o 
  -5   6   0        6.69        6.89      1.63 o 
  -4   6   0        0.26        1.07      0.76 o 
  -3   6   0        6.79        6.70      0.88 o 
  -2   6   0       69.02       67.27      1.81 o 
  -1   6   0      188.78      185.76      3.56 o 
   0   6   0       22.73       23.20      1.01 o 
   1   6   0      163.31      158.76      3.07 o 
   2   6   0        1.53        1.80      0.55 o 
   3   6   0      167.57      160.83      3.08 o 
   4   6   0        0.13        0.00      0.50 o 
   5   6   0       11.18       13.09      1.11 o 
   6   6   0       22.42       21.54      0.96 o 
   7   6   0       20.38       19.99      1.49 o 
   8   6   0       51.63       50.94      2.07 o 
   9   6   0        9.84       11.97      1.42 o 
  -4   7   0        5.88        7.80      1.07 o 
  -3   7   0        0.88        0.60      0.88 o 
  -2   7   0        0.14        0.00      0.70 o 
  -1   7   0       10.33       11.31      0.92 o 
   0   7   0        3.14        3.59      0.70 o 
   1   7   0       72.92       67.40      1.81 o 
   2   7   0        8.18        8.91      0.81 o 
   3   7   0       43.95       47.38      1.77 o 
   4   7   0       18.68       18.52      1.00 o 
   5   7   0        0.51        0.00      0.57 o 
   6   7   0        0.86        0.00      0.70 o 
   7   7   0       10.80       10.48      1.77 o 
   8   7   0       32.59       30.10      1.87 o 
   9   7   0        7.97        6.72      1.33 o 
  -3   8   0        1.50        0.68      0.97 o 
  -2   8   0       11.62       14.01      1.38 o 
  -1   8   0       17.14       15.88      1.82 o 
   0   8   0       13.87       13.65      1.78 o 
   1   8   0       20.39       21.76      1.31 o 
   2   8   0        8.84        7.12      0.81 o 
   3   8   0       35.56       34.88      1.35 o 
   4   8   0       33.72       33.56      1.37 o 
   5   8   0       33.95       32.83      1.62 o 
   6   8   0       20.16       16.94      2.48 o 
   7   8   0        0.03        0.11      0.92 o 
   8   8   0        0.01        0.09      0.93 o 
   9   8   0        0.04        0.32      1.22 o 
  -2   9   0        0.04        0.00      0.98 o 
  -1   9   0        0.38        0.00      0.92 o 
   0   9   0        0.53        1.14      0.86 o 
   1   9   0       19.54       16.13      1.14 o 
   2   9   0        6.37        8.72      0.93 o 
   3   9   0        2.78        2.41      0.76 o 
   4   9   0        2.91        2.42      0.96 o 
   5   9   0        7.09        4.29      1.19 o 
   6   9   0        9.85        8.59      1.36 o 
   7   9   0        0.34        0.00      0.99 o 
   8   9   0        0.18        0.17      1.05 o 
   0  10   0        0.52        0.78      1.28 o 
   1  10   0        6.57        9.90      1.91 o 
   2  10   0        1.90        3.23      1.04 o 
   3  10   0        2.03        2.89      0.93 o 
   4  10   0        0.97        2.38      1.19 o 
   5  10   0       10.77       16.43      2.14 o 
   6  10   0        3.01        2.83      1.24 o 
  -6 -10   1        0.40        0.21      1.18 o 
  -5 -10   1        1.17        0.77      1.07 o 
  -4 -10   1        3.90        5.29      1.15 o 
  -3 -10   1        0.33        0.11      0.97 o 
  -2 -10   1        6.73        7.67      1.24 o 
  -1 -10   1        0.19        1.15      1.05 o 
  -8  -9   1        0.19        0.00      1.00 o 
  -7  -9   1        0.00        0.00      0.97 o 
  -6  -9   1        0.26        0.00      0.97 o 
  -5  -9   1        0.24        0.00      0.88 o 
  -4  -9   1        4.67        3.59      0.98 o 
  -3  -9   1        2.41        1.79      0.71 o 
  -2  -9   1        3.51        3.21      0.79 o 
  -1  -9   1       10.29       11.18      1.16 o 
   0  -9   1        0.38        0.90      0.93 o 
   1  -9   1       12.60       15.04      1.49 o 
   2  -9   1        0.66        0.27      1.03 o 
  -8  -8   1        0.87        0.00      0.94 o 
  -7  -8   1        7.85        7.69      1.28 o 
  -6  -8   1        4.55        4.05      1.11 o 
  -5  -8   1       30.04       36.14      1.72 o 
  -4  -8   1       84.97       73.90      2.17 o 
  -3  -8   1        5.96        6.91      0.80 o 
  -2  -8   1        2.24        1.67      0.66 o 
  -1  -8   1        6.49        5.21      0.79 o 
   0  -8   1       30.45       29.07      1.31 o 
   1  -8   1        6.04        6.59      0.98 o 
   2  -8   1       16.77       13.77      1.35 o 
   3  -8   1        0.36        0.73      0.95 o 
  -9  -7   1        0.01        1.64      1.02 o 
  -8  -7   1        1.35        1.25      1.07 o 
  -7  -7   1       42.51       44.57      2.21 o 
  -6  -7   1       44.14       41.15      1.55 o 
  -5  -7   1        9.63        7.73      0.87 o 
  -4  -7   1      293.39      263.87      5.24 o 
  -3  -7   1        6.05        6.45      0.78 o 
  -2  -7   1      286.54      260.31      4.81 o 
  -1  -7   1       22.30       25.38      1.15 o 
   0  -7   1      101.99      101.10      2.34 o 
   1  -7   1        5.33        6.06      0.78 o 
   2  -7   1       72.67       70.11      2.16 o 
   3  -7   1       18.72       20.27      2.31 o 
   4  -7   1       16.89       17.42      1.30 o 
  -9  -6   1        7.24        9.05      2.14 o 
  -8  -6   1       34.96       34.17      3.33 o 
  -7  -6   1       23.69       20.59      1.37 o 
  -6  -6   1        0.45        0.17      0.58 o 
  -5  -6   1       20.15       20.21      0.96 o 
  -4  -6   1       66.06       62.89      1.62 o 
  -3  -6   1       97.64      104.56      2.26 o 
  -2  -6   1       28.91       26.87      1.24 o 
  -1  -6   1        1.37        2.29      0.58 o 
   0  -6   1        6.54        7.02      0.55 o 
   1  -6   1       16.96       18.01      0.95 o 
   2  -6   1       21.99       23.23      1.08 o 
   3  -6   1       27.89       26.34      1.46 o 
   4  -6   1        0.77        0.68      0.76 o 
   5  -6   1        0.25        0.00      0.85 o 
  -9  -5   1        5.65        4.52      1.03 o 
  -8  -5   1       21.58       26.23      2.82 o 
  -7  -5   1       23.91       25.37      1.43 o 
  -6  -5   1        0.00        0.00      0.58 o 
  -5  -5   1        5.75        7.19      0.70 o 
  -4  -5   1        2.72        2.60      0.57 o 
  -3  -5   1      100.89       90.94      1.92 o 
  -2  -5   1      120.81      111.90      2.43 o 
  -1  -5   1      364.84      382.96      6.32 o 
   0  -5   1      335.13      342.61      5.33 o 
   1  -5   1       18.36       20.88      0.89 o 
   2  -5   1        3.77        4.51      0.62 o 
   3  -5   1       22.42       23.84      1.04 o 
   4  -5   1        5.06        6.79      0.83 o 
   5  -5   1       19.04       20.32      1.37 o 
   6  -5   1       11.61       11.34      1.36 o 
 -10  -4   1        3.93        4.32      1.18 o 
  -9  -4   1        7.78        9.32      1.16 o 
  -8  -4   1        0.02        0.69      0.75 o 
  -7  -4   1        5.35        4.81      0.70 o 
  -6  -4   1        0.35        0.45      0.44 o 
  -5  -4   1        0.02        0.00      0.38 o 
  -4  -4   1       24.66       22.41      0.78 o 
  -3  -4   1       45.41       47.70      1.57 o 
  -2  -4   1      314.21      325.13      4.60 o 
  -1  -4   1       25.71       22.98      0.95 o 
   0  -4   1       11.20       13.66      0.59 o 
   1  -4   1      234.14      245.59      3.44 o 
   2  -4   1       80.13       96.17      1.94 o 
   3  -4   1       37.29       39.51      0.98 o 
   4  -4   1       29.83       28.95      1.01 o 
   5  -4   1        0.73        0.31      0.61 o 
   6  -4   1        9.52       11.46      1.00 o 
   7  -4   1        0.13        0.08      1.12 o 
 -10  -3   1        2.05        2.28      1.06 o 
  -9  -3   1        5.47        5.96      1.01 o 
  -8  -3   1       10.55       10.40      1.05 o 
  -7  -3   1        0.22        0.13      0.64 o 
  -6  -3   1        0.54        0.57      0.41 o 
  -5  -3   1       29.12       29.79      0.84 o 
  -4  -3   1      135.74      141.04      2.27 o 
  -3  -3   1        0.45        0.04      0.27 o 
  -2  -3   1       57.71       61.92      0.97 o 
  -1  -3   1      274.12      259.83      3.14 o 
   0  -3   1      140.88      133.09      1.90 o 
   1  -3   1      390.99      393.67      4.90 o 
   2  -3   1       42.24       47.08      0.89 o 
   3  -3   1       74.98       72.43      1.45 o 
   4  -3   1      127.78      132.82      2.27 o 
   5  -3   1        7.82        9.77      0.83 o 
   6  -3   1        0.09        0.00      0.58 o 
   7  -3   1       19.21       19.38      1.27 o 
   8  -3   1        7.22        7.57      1.31 o 
  -9  -2   1        0.78        0.21      1.45 o 
  -8  -2   1        0.18        1.34      0.74 o 
  -7  -2   1        6.84        8.32      1.02 o 
  -6  -2   1        7.48        8.11      0.64 o 
  -5  -2   1        1.30        3.17      0.39 o 
  -4  -2   1       22.52       25.12      0.95 o 
  -3  -2   1      121.95      130.62      1.91 o 
  -2  -2   1       18.14       23.17      0.51 o 
  -1  -2   1        1.53        0.41      0.19 o 
   0  -2   1      147.81      158.57      1.78 o 
   1  -2   1      970.40     1010.64     10.66 o 
   2  -2   1       70.77       76.46      1.22 o 
   3  -2   1       21.63       22.04      0.60 o 
   4  -2   1        5.94        7.12      0.43 o 
   5  -2   1        2.75        3.31      0.44 o 
   6  -2   1       10.29       11.76      1.12 o 
   7  -2   1        0.17        0.45      0.62 o 
   8  -2   1        4.77        4.84      0.95 o 
  -9  -1   1        1.37        1.50      1.12 o 
  -8  -1   1        6.24        6.54      1.08 o 
  -7  -1   1        0.55        1.07      0.76 o 
  -6  -1   1       83.11       86.16      1.92 o 
  -5  -1   1       28.91       31.85      1.56 o 
  -4  -1   1        0.08        0.40      0.28 o 
  -3  -1   1       11.14       12.64      0.44 o 
  -2  -1   1      226.79      209.05      2.76 o 
  -1  -1   1      192.14      178.80      2.07 o 
   0  -1   1        1.81        0.00      0.16 o 
   1  -1   1      142.27      141.16      1.57 o 
   2  -1   1     8702.72     8407.65    103.35 o 
   3  -1   1      345.19      355.23      4.89 o 
   4  -1   1     1288.69     1279.87     18.24 o 
   5  -1   1      108.78      108.91      1.99 o 
   6  -1   1      207.74      197.57      5.18 o 
   7  -1   1        0.01        0.50      0.64 o 
   8  -1   1       62.10       50.74      2.20 o 
   9  -1   1        5.89        7.27      1.12 o 
  -9   0   1        9.54        8.67      1.47 o 
  -8   0   1       59.75       51.88      4.37 o 
  -7   0   1       50.98       52.87      2.96 o 
  -6   0   1       48.21       42.66      1.30 o 
  -5   0   1       51.38       51.70      1.22 o 
  -4   0   1      214.88      214.71      3.18 o 
  -3   0   1       58.45       56.35      1.61 o 
  -2   0   1     9115.41     8694.02    102.09 o 
  -1   0   1     2036.22     1951.98     22.97 o 
   0   0   1        4.51        0.00      0.01 o 
   1   0   1       40.25       11.18      0.95 o 
   2   0   1     1308.45     1280.96     16.85 o 
   3   0   1        0.03        0.00      0.13 o 
   4   0   1     1349.12     1412.61     20.05 o 
   5   0   1      106.22      102.29      1.83 o 
   6   0   1       17.91       18.20      0.70 o 
   7   0   1        0.27        1.76      0.72 o 
   8   0   1       14.83        9.35      1.23 o 
   9   0   1        1.52        1.61      0.86 o 
  -9   1   1        3.37        4.76      1.40 o 
  -8   1   1       43.51       38.32      2.14 o 
  -7   1   1       15.73       15.99      2.46 o 
  -6   1   1       94.02       81.55      2.35 o 
  -5   1   1       19.25       17.83      0.78 o 
  -4   1   1      323.67      303.87      4.70 o 
  -3   1   1      111.08      120.64      1.91 o 
  -2   1   1     1999.54     1932.95     24.07 o 
  -1   1   1      104.80       93.22      1.20 o 
   0   1   1      220.87      169.28      3.67 o 
   1   1   1      857.86      789.93      9.14 o 
   2   1   1     1427.82     1277.26     15.84 o 
   3   1   1      254.14      261.65      3.41 o 
   4   1   1       35.60       30.47      0.72 o 
   5   1   1        1.64        2.02      0.30 o 
   6   1   1       22.33       21.75      0.68 o 
   7   1   1        6.79        6.51      0.87 o 
   8   1   1       53.37       55.04      2.25 o 
   9   1   1       14.37       14.73      1.40 o 
  -8   2   1        0.57        1.26      0.86 o 
  -7   2   1        1.95        1.39      0.81 o 
  -6   2   1        2.38        2.47      0.75 o 
  -5   2   1        2.72        3.18      0.53 o 
  -4   2   1      296.35      292.12      4.31 o 
  -3   2   1      169.93      187.09      2.85 o 
  -2   2   1       14.96       15.76      0.51 o 
  -1   2   1     1466.48     1425.49     16.09 o 
   0   2   1       34.93       31.72      0.55 o 
   1   2   1      563.42      581.36      6.33 o 
   2   2   1      511.00      523.68      5.62 o 
   3   2   1        3.07        3.60      0.22 o 
   4   2   1      267.17      259.24      3.83 o 
   5   2   1       25.67       26.95      0.75 o 
   6   2   1       71.24       70.05      1.32 o 
   7   2   1        0.03        0.00      0.62 o 
   8   2   1        0.65        1.05      0.73 o 
   9   2   1        0.64        2.26      1.15 o 
  10   2   1        3.34        2.92      1.35 o 
  -7   3   1        7.28        8.12      0.96 o 
  -6   3   1       17.20       17.49      1.11 o 
  -5   3   1      114.38      119.95      2.57 o 
  -4   3   1        0.44        0.84      0.57 o 
  -3   3   1       19.30       19.17      0.71 o 
  -2   3   1      212.69      223.07      3.15 o 
  -1   3   1       83.59       94.80      1.58 o 
   0   3   1       48.76       44.10      0.85 o 
   1   3   1       11.82       10.23      0.35 o 
   2   3   1     2874.13     2937.84     33.25 o 
   3   3   1        4.94        5.84      0.28 o 
   4   3   1      129.48      141.15      2.21 o 
   5   3   1      197.54      189.98      2.73 o 
   6   3   1      257.06      272.73      4.46 o 
   7   3   1        2.05        1.65      0.65 o 
   8   3   1        0.22        0.00      0.59 o 
   9   3   1        3.97        3.67      0.91 o 
  10   3   1       15.92       18.74      1.43 o 
  -7   4   1        0.24        0.00      0.87 o 
  -6   4   1       30.10       31.79      1.69 o 
  -5   4   1        0.93        1.63      0.67 o 
  -4   4   1        8.69        8.59      0.72 o 
  -3   4   1       10.97       12.45      0.68 o 
  -2   4   1      275.63      256.28      4.11 o 
  -1   4   1       12.64       12.88      0.67 o 
   0   4   1        0.57        0.17      0.35 o 
   1   4   1      329.95      351.82      5.85 o 
   2   4   1       63.12       65.56      1.17 o 
   3   4   1        0.00        0.15      0.28 o 
   4   4   1      200.02      229.17      2.90 o 
   5   4   1       67.41       67.31      1.24 o 
   6   4   1       60.39       66.62      1.27 o 
   7   4   1       22.47       20.15      1.15 o 
   8   4   1        1.76        3.64      0.77 o 
   9   4   1        0.18        1.67      0.83 o 
  10   4   1        3.38        2.70      0.96 o 
  -6   5   1        0.48        0.92      0.91 o 
  -5   5   1        0.45        0.00      0.80 o 
  -4   5   1       81.74       80.05      2.06 o 
  -3   5   1      107.12      106.21      2.39 o 
  -2   5   1       37.21       37.24      1.35 o 
  -1   5   1       69.42       68.42      1.66 o 
   0   5   1       90.21       93.23      1.98 o 
   1   5   1      441.67      475.32      7.69 o 
   2   5   1        0.33        0.00      0.36 o 
   3   5   1      682.79      715.22     11.64 o 
   4   5   1        1.71        2.68      0.53 o 
   5   5   1       44.39       41.95      1.25 o 
   6   5   1        9.15        8.54      0.59 o 
   7   5   1       35.19       34.79      1.55 o 
   8   5   1       12.93       12.77      1.09 o 
   9   5   1       18.87       21.88      1.56 o 
  10   5   1       14.03       14.19      2.11 o 
  -5   6   1        4.85        3.23      1.81 o 
  -4   6   1        2.30        2.33      0.83 o 
  -3   6   1       37.76       36.60      1.54 o 
  -2   6   1       27.37       25.23      1.32 o 
  -1   6   1        3.15        2.40      0.64 o 
   0   6   1        2.35        1.87      0.59 o 
   1   6   1        5.79        5.50      0.64 o 
   2   6   1       25.34       25.44      1.33 o 
   3   6   1       63.50       63.97      1.84 o 
   4   6   1       70.56       68.23      1.66 o 
   5   6   1      273.55      285.30      5.41 o 
   6   6   1      150.83      143.97      4.30 o 
   7   6   1       18.01       18.49      1.32 o 
   8   6   1        0.35        0.49      0.75 o 
   9   6   1        7.08        4.40      1.10 o 
  10   6   1       27.85       25.28      1.80 o 
  -4   7   1        0.07        0.00      0.81 o 
  -3   7   1        0.89        1.15      0.90 o 
  -2   7   1       84.83       84.37      2.64 o 
  -1   7   1       15.76       14.92      0.98 o 
   0   7   1      255.51      241.16      4.48 o 
   1   7   1       24.38       24.83      1.15 o 
   2   7   1      222.44      208.52      3.92 o 
   3   7   1      147.19      132.74      2.78 o 
   4   7   1      347.67      325.60      5.65 o 
   5   7   1       65.52       59.53      1.96 o 
   6   7   1      118.70      114.93      3.62 o 
   7   7   1       76.97       77.44      2.83 o 
   8   7   1        0.48        1.21      0.97 o 
   9   7   1        9.77        9.79      1.42 o 
  -3   8   1       10.51       11.30      1.48 o 
  -2   8   1        4.41        3.35      1.02 o 
  -1   8   1       27.97       29.20      1.50 o 
   0   8   1       33.81       31.50      1.49 o 
   1   8   1       24.60       23.94      1.35 o 
   2   8   1       32.71       27.84      1.43 o 
   3   8   1       88.88       75.19      1.99 o 
   4   8   1        1.89        1.37      0.64 o 
   5   8   1       19.46       17.64      1.14 o 
   6   8   1       55.88       50.12      2.34 o 
   7   8   1       50.60       52.35      2.41 o 
   8   8   1        0.08        0.87      0.94 o 
   9   8   1        7.47        7.34      1.50 o 
  -2   9   1        1.79        2.75      1.22 o 
  -1   9   1       17.13       16.30      1.70 o 
   0   9   1        2.63        4.95      0.99 o 
   1   9   1        0.73        0.36      0.71 o 
   2   9   1        2.09        1.85      0.73 o 
   3   9   1        9.41        6.63      0.94 o 
   4   9   1       20.32       21.33      1.32 o 
   5   9   1       16.05       18.52      1.40 o 
   6   9   1        1.03        3.25      1.10 o 
   7   9   1        4.53        8.10      1.34 o 
   8   9   1        1.17        1.60      1.06 o 
   0  10   1        4.44        2.20      1.36 o 
   1  10   1        0.69        1.33      1.13 o 
   2  10   1        0.45        0.00      0.91 o 
   3  10   1       19.80       24.10      1.50 o 
   4  10   1        4.04        1.99      1.05 o 
   5  10   1        8.80       11.32      1.59 o 
   6  10   1        4.28        6.66      1.39 o 
   7  10   1        2.29        2.79      1.24 o 
  -6 -10   2        5.43        6.70      1.46 o 
  -5 -10   2        0.01        0.00      1.65 o 
  -4 -10   2        3.13        3.12      1.10 o 
  -3 -10   2        0.25        0.49      0.94 o 
  -2 -10   2        0.07        0.00      0.96 o 
  -1 -10   2        2.02        0.84      1.04 o 
  -7  -9   2        2.60        4.45      1.26 o 
  -6  -9   2       19.93       23.10      1.89 o 
  -5  -9   2        0.32        2.18      0.94 o 
  -4  -9   2        0.03        1.19      0.95 o 
  -3  -9   2        8.58        9.88      1.18 o 
  -2  -9   2       10.65       11.72      1.13 o 
  -1  -9   2        1.65        2.13      1.14 o 
   0  -9   2        0.00        0.58      0.87 o 
   1  -9   2        0.26        0.43      0.95 o 
   2  -9   2        0.88        0.95      1.00 o 
  -8  -8   2        0.06        1.50      1.08 o 
  -7  -8   2        3.43        1.90      1.05 o 
  -6  -8   2        0.96        1.65      0.86 o 
  -5  -8   2       12.00       10.83      1.05 o 
  -4  -8   2        8.71        5.87      1.39 o 
  -3  -8   2        2.76        3.68      0.79 o 
  -2  -8   2        9.51        9.03      0.86 o 
  -1  -8   2        5.52        4.28      0.76 o 
   0  -8   2        5.65        3.86      0.83 o 
   1  -8   2        0.01        0.09      0.87 o 
   2  -8   2       12.80       15.36      2.39 o 
   3  -8   2        1.59        3.71      1.95 o 
  -9  -7   2        1.13        0.00      1.04 o 
  -8  -7   2        7.80        8.45      1.33 o 
  -7  -7   2        7.81        7.05      1.22 o 
  -6  -7   2       55.16       52.02      2.64 o 
  -5  -7   2       56.43       53.70      2.38 o 
  -4  -7   2        3.62        3.76      0.70 o 
  -3  -7   2        0.16        0.00      0.66 o 
  -2  -7   2       10.55       11.83      0.92 o 
  -1  -7   2       22.29       20.99      1.06 o 
   0  -7   2       15.21       16.36      0.98 o 
   1  -7   2        0.01        0.00      0.58 o 
   2  -7   2        0.02        0.00      0.80 o 
   3  -7   2        1.95        2.51      0.93 o 
   4  -7   2        0.18        0.90      1.00 o 
  -9  -6   2        0.07        0.00      1.35 o 
  -8  -6   2        2.45        1.71      0.93 o 
  -7  -6   2       69.21       71.68      2.77 o 
  -6  -6   2      251.70      260.10      5.19 o 
  -5  -6   2       15.48       13.99      0.98 o 
  -4  -6   2       29.73       26.64      1.08 o 
  -3  -6   2       95.47       93.59      3.28 o 
  -2  -6   2        3.52        4.06      0.69 o 
  -1  -6   2       17.50       15.89      0.87 o 
   0  -6   2        0.61        0.00      0.45 o 
   1  -6   2       33.65       34.35      2.13 o 
   2  -6   2       24.30       20.94      1.02 o 
   3  -6   2       10.28       12.34      1.91 o 
   4  -6   2       16.19       18.57      1.19 o 
   5  -6   2        0.78        0.65      1.11 o 
  -9  -5   2        1.06        0.48      0.88 o 
  -8  -5   2        8.84        7.05      1.09 o 
  -7  -5   2       19.00       19.93      2.03 o 
  -6  -5   2        2.87        2.74      0.64 o 
  -5  -5   2        0.06        0.00      0.52 o 
  -4  -5   2       70.09       77.39      1.98 o 
  -3  -5   2       55.13       46.19      1.44 o 
  -2  -5   2      139.28      154.76      2.90 o 
  -1  -5   2      194.12      195.74      3.51 o 
   0  -5   2      115.41      117.58      2.35 o 
   1  -5   2       33.33       33.27      1.28 o 
   2  -5   2       26.23       25.68      1.01 o 
   3  -5   2       78.95       77.84      2.42 o 
   4  -5   2       47.13       43.54      1.54 o 
   5  -5   2       13.31       13.48      1.71 o 
   6  -5   2        6.93        6.36      1.12 o 
  -9  -4   2       38.03       41.16      1.96 o 
  -8  -4   2       12.05       10.87      1.14 o 
  -7  -4   2        1.37        2.39      0.66 o 
  -6  -4   2        4.19        6.87      0.75 o 
  -5  -4   2        6.91        8.58      0.67 o 
  -4  -4   2      305.95      323.39      5.94 o 
  -3  -4   2       67.27       69.08      1.57 o 
  -2  -4   2      160.03      186.80      3.60 o 
  -1  -4   2       18.37       22.69      1.18 o 
   0  -4   2      192.27      202.66      3.25 o 
   1  -4   2       70.99       77.76      1.35 o 
   2  -4   2       34.35       33.99      0.90 o 
   3  -4   2       16.41       19.06      0.81 o 
   4  -4   2        1.35        1.57      0.50 o 
   5  -4   2        3.22        3.10      0.70 o 
   6  -4   2        4.29        4.02      0.80 o 
   7  -4   2        1.00        1.93      0.96 o 
  -9  -3   2        5.88        5.92      1.06 o 
  -8  -3   2       55.37       56.23      2.15 o 
  -7  -3   2        8.93        9.37      0.83 o 
  -6  -3   2       14.10       13.94      0.79 o 
  -5  -3   2        0.00        0.01      0.40 o 
  -4  -3   2      196.95      210.68      3.75 o 
  -3  -3   2      548.52      575.81      7.69 o 
  -2  -3   2       55.41       48.71      0.88 o 
  -1  -3   2       54.43       57.29      0.95 o 
   0  -3   2        4.99        6.36      0.31 o 
   1  -3   2        0.69        0.91      0.24 o 
   2  -3   2      183.88      204.77      2.87 o 
   3  -3   2       15.62       16.62      0.86 o 
   4  -3   2        0.04        0.20      0.36 o 
   5  -3   2       16.27       16.72      0.94 o 
   6  -3   2        0.02        0.00      0.58 o 
   7  -3   2       13.18       13.70      1.38 o 
   8  -3   2       18.87       18.56      1.28 o 
  -9  -2   2        2.18        2.85      1.18 o 
  -8  -2   2       20.39       22.88      1.41 o 
  -7  -2   2        9.15       11.98      0.89 o 
  -6  -2   2        2.19        1.82      0.68 o 
  -5  -2   2        0.02        0.45      0.37 o 
  -4  -2   2      250.63      264.58      4.69 o 
  -3  -2   2      377.63      400.04      5.66 o 
  -2  -2   2       37.77       32.77      0.63 o 
  -1  -2   2       20.34       18.11      0.43 o 
   0  -2   2     3158.23     3090.22     34.52 o 
   1  -2   2      504.38      505.12      5.85 o 
   2  -2   2       38.77       43.42      0.74 o 
   3  -2   2        3.51        4.57      0.34 o 
   4  -2   2       78.89       85.89      1.45 o 
   5  -2   2       21.69       22.24      0.79 o 
   6  -2   2      115.01      118.10      2.88 o 
   7  -2   2        7.48        7.58      0.89 o 
   8  -2   2       19.00       18.76      1.21 o 
  -9  -1   2        0.54        0.00      1.41 o 
  -8  -1   2       11.32        8.54      1.21 o 
  -7  -1   2       40.04       40.77      1.95 o 
  -6  -1   2      151.45      149.54      3.17 o 
  -5  -1   2        1.69        2.75      0.46 o 
  -4  -1   2        6.49        9.89      0.51 o 
  -3  -1   2       26.68       26.50      0.84 o 
  -2  -1   2      309.25      292.03      3.49 o 
  -1  -1   2      140.50      145.20      1.79 o 
   0  -1   2    10772.41     9388.32    110.36 o 
   1  -1   2      175.82      157.86      1.99 o 
   2  -1   2      117.72      120.30      1.56 o 
   3  -1   2      224.99      227.07      3.21 o 
   4  -1   2        1.73        4.75      0.35 o 
   5  -1   2        6.05        6.07      0.42 o 
   6  -1   2      288.61      274.05      5.96 o 
   7  -1   2        1.07        1.42      0.62 o 
   8  -1   2       16.02       13.61      1.16 o 
   9  -1   2        1.48        1.82      1.33 o 
  -9   0   2        9.21       11.93      1.67 o 
  -8   0   2        3.41        3.86      1.04 o 
  -7   0   2        6.92        7.39      1.28 o 
  -6   0   2      107.89       99.86      2.39 o 
  -5   0   2       33.91       35.53      1.53 o 
  -4   0   2      824.98      810.79     16.04 o 
  -3   0   2      221.52      232.29      3.57 o 
  -2   0   2     2607.04     2626.72     30.83 o 
  -1   0   2      310.18      287.51      3.50 o 
   0   0   2     3120.01     2800.68     35.72 o 
   1   0   2       18.77       15.29      1.27 o 
   2   0   2    18244.37    17928.20    398.41 o 
   3   0   2       75.71       88.13      1.30 o 
   4   0   2       53.49       56.29      1.32 o 
   5   0   2       58.79       69.42      1.44 o 
   6   0   2       31.50       29.12      0.86 o 
   7   0   2       21.11       23.45      1.32 o 
   8   0   2       27.37       21.52      1.32 o 
   9   0   2        2.03        2.52      1.20 o 
  -8   1   2        1.46        0.70      0.98 o 
  -7   1   2        4.87        4.67      1.02 o 
  -6   1   2        0.10        0.18      0.58 o 
  -5   1   2       29.64       27.39      1.10 o 
  -4   1   2       36.22       42.12      1.09 o 
  -3   1   2       46.20       43.28      1.02 o 
  -2   1   2       44.52       42.24      0.81 o 
  -1   1   2       35.11       46.20      0.73 o 
   0   1   2      199.13      161.90      1.92 o 
   1   1   2       12.80       10.81      0.20 o 
   2   1   2     1931.55     1955.27     27.56 o 
   3   1   2      735.31      746.21     10.68 o 
   4   1   2       22.85       19.13      0.46 o 
   5   1   2        0.24        0.00      0.24 o 
   6   1   2       15.32       16.11      0.59 o 
   7   1   2        7.18        5.94      0.88 o 
   8   1   2       12.46       10.34      1.06 o 
   9   1   2        6.60        6.25      0.82 o 
  -8   2   2        0.16        0.00      0.84 o 
  -7   2   2        1.35        0.62      0.79 o 
  -6   2   2        2.88        3.65      0.85 o 
  -5   2   2        7.96        8.43      0.73 o 
  -4   2   2        2.57        1.35      0.50 o 
  -3   2   2      566.42      553.57      8.16 o 
  -2   2   2      111.30      103.69      2.00 o 
  -1   2   2     1044.63     1031.92     13.71 o 
   0   2   2     2911.78     2871.35     29.73 o 
   1   2   2      426.69      374.01      3.88 o 
   2   2   2       41.58       41.14      0.57 o 
   3   2   2      159.51      147.74      1.81 o 
   4   2   2       88.65       84.83      1.35 o 
   5   2   2       14.14       15.31      0.50 o 
   6   2   2       12.91       12.53      0.68 o 
   7   2   2        5.71        6.35      0.64 o 
   8   2   2       16.72       16.83      1.24 o 
   9   2   2        7.40        7.48      0.94 o 
  10   2   2        0.05        1.74      1.21 o 
  -7   3   2        4.09        5.79      1.04 o 
  -6   3   2       25.60       27.31      1.54 o 
  -5   3   2        1.57        1.47      0.58 o 
  -4   3   2       13.04       13.25      0.95 o 
  -3   3   2      240.68      236.40      3.86 o 
  -2   3   2      257.36      294.10      4.92 o 
  -1   3   2      277.81      247.25      3.83 o 
   0   3   2      281.87      313.00      5.73 o 
   1   3   2        0.69        1.19      0.25 o 
   2   3   2      295.60      309.83      3.70 o 
   3   3   2       13.42       16.73      0.46 o 
   4   3   2       57.47       57.73      1.01 o 
   5   3   2       16.68       17.81      0.52 o 
   6   3   2       13.59       14.11      0.60 o 
   7   3   2       26.37       24.63      0.99 o 
   8   3   2        2.95        3.03      0.67 o 
   9   3   2        5.41        4.29      0.96 o 
  10   3   2        0.17        0.38      1.12 o 
  -7   4   2        0.13        0.20      0.91 o 
  -6   4   2       25.27       22.20      1.52 o 
  -5   4   2       43.52       43.76      1.63 o 
  -4   4   2       37.27       33.93      1.05 o 
  -3   4   2        0.25        0.41      0.45 o 
  -2   4   2        3.22        2.80      0.49 o 
  -1   4   2       42.61       46.82      1.33 o 
   0   4   2      211.04      255.30      4.31 o 
   1   4   2      685.29      726.90      9.37 o 
   2   4   2      328.83      347.39      4.20 o 
   3   4   2       19.00       22.99      0.61 o 
   4   4   2        1.36        2.20      0.29 o 
   5   4   2      394.35      398.25      7.15 o 
   6   4   2        3.18        3.00      0.39 o 
   7   4   2       11.18       10.39      0.88 o 
   8   4   2       11.91       12.98      0.99 o 
   9   4   2       36.46       39.78      1.83 o 
  10   4   2        0.17        0.28      1.79 o 
  -6   5   2        0.25        0.79      1.22 o 
  -5   5   2        3.87        1.92      0.94 o 
  -4   5   2       28.83       27.97      1.24 o 
  -3   5   2       56.09       53.51      1.39 o 
  -2   5   2        3.78        4.42      0.68 o 
  -1   5   2        0.00        0.71      0.51 o 
   0   5   2        3.75        3.48      0.53 o 
   1   5   2        8.75        5.54      0.42 o 
   2   5   2      168.18      175.18      2.92 o 
   3   5   2        2.71        1.01      0.36 o 
   4   5   2      118.90      122.30      2.04 o 
   5   5   2        6.23        5.28      0.45 o 
   6   5   2        7.89       10.24      0.64 o 
   7   5   2       41.11       40.19      1.61 o 
   8   5   2        5.61        5.92      0.85 o 
   9   5   2        0.01        0.24      0.79 o 
  10   5   2        0.04        0.00      1.24 o 
  -5   6   2        1.33        1.46      0.98 o 
  -4   6   2        0.00        0.18      0.73 o 
  -3   6   2        0.00        0.00      0.68 o 
  -2   6   2        2.31        0.91      0.63 o 
  -1   6   2        4.50        3.48      0.71 o 
   0   6   2       28.59       29.28      1.15 o 
   1   6   2       73.12       65.70      1.68 o 
   2   6   2      109.34      109.86      2.30 o 
   3   6   2        8.63       11.82      0.72 o 
   4   6   2      177.00      179.86      3.09 o 
   5   6   2       56.93       60.90      1.88 o 
   6   6   2        7.61        7.64      0.77 o 
   7   6   2        4.43        5.61      0.87 o 
   8   6   2       26.65       27.81      1.48 o 
   9   6   2       21.09       24.86      1.64 o 
  10   6   2        0.95        0.64      0.91 o 
  -4   7   2        2.00        1.38      0.85 o 
  -3   7   2        5.66        7.88      1.19 o 
  -2   7   2        3.30        3.64      0.78 o 
  -1   7   2      113.68      107.79      3.17 o 
   0   7   2        6.15        4.07      0.73 o 
   1   7   2       11.16        9.05      0.83 o 
   2   7   2       46.06       51.73      1.36 o 
   3   7   2       18.55       16.58      0.93 o 
   4   7   2        5.75        5.04      1.04 o 
   5   7   2       39.46       35.93      1.24 o 
   6   7   2        1.96        2.26      0.86 o 
   7   7   2       11.98       10.75      1.73 o 
   8   7   2       10.24       13.07      1.29 o 
   9   7   2        2.92        2.73      1.08 o 
  -3   8   2        5.40        5.24      1.21 o 
  -2   8   2        5.73        7.74      1.22 o 
  -1   8   2       52.45       55.76      2.00 o 
   0   8   2        1.22        3.34      0.76 o 
   1   8   2      169.09      160.22      3.35 o 
   2   8   2        0.08        0.00      0.63 o 
   3   8   2       16.96       15.03      1.32 o 
   4   8   2       15.90       16.62      1.31 o 
   5   8   2       44.97       46.03      1.90 o 
   6   8   2       62.05       60.60      2.53 o 
   7   8   2        2.87        1.56      0.99 o 
   8   8   2        6.17        7.93      2.19 o 
   9   8   2        6.25        9.80      2.75 o 
  -1   9   2        1.14        0.00      0.85 o 
   0   9   2        2.36        1.63      0.89 o 
   1   9   2        0.38        0.00      0.68 o 
   2   9   2        0.59        0.37      0.76 o 
   3   9   2        2.65        2.25      0.79 o 
   4   9   2        0.02        1.05      0.85 o 
   5   9   2       13.89       11.88      1.23 o 
   6   9   2        0.82        1.73      1.02 o 
   7   9   2        7.04        9.10      1.36 o 
   8   9   2        0.01        0.33      1.19 o 
   1  10   2       16.53       17.46      1.60 o 
   2  10   2        0.35        0.13      0.82 o 
   3  10   2       13.20       16.05      2.15 o 
   4  10   2        0.00        0.75      1.17 o 
   5  10   2        2.28        2.87      1.03 o 
   6  10   2        1.39        0.65      1.11 o 
   7  10   2        2.50        1.29      1.16 o 
  -5 -10   3        0.59        0.06      1.14 o 
  -4 -10   3        2.15        1.77      1.06 o 
  -3 -10   3        0.96        0.68      1.04 o 
  -2 -10   3       12.73       16.19      1.56 o 
  -1 -10   3        0.20        0.92      1.00 o 
  -7  -9   3        1.81        2.29      1.18 o 
  -6  -9   3        0.29        0.36      1.07 o 
  -5  -9   3        0.00        0.40      0.85 o 
  -4  -9   3        1.99        1.16      0.80 o 
  -3  -9   3        6.50        4.73      0.96 o 
  -2  -9   3        3.73        2.49      0.84 o 
  -1  -9   3        0.17        0.00      0.79 o 
   0  -9   3        0.83        2.47      1.00 o 
   1  -9   3        0.96        0.00      0.90 o 
  -8  -8   3        1.06        2.86      1.16 o 
  -7  -8   3        0.02        0.00      0.95 o 
  -6  -8   3        0.38        0.00      0.76 o 
  -5  -8   3       11.84       10.97      0.97 o 
  -4  -8   3        6.22        6.51      0.94 o 
  -3  -8   3       25.72       19.18      1.22 o 
  -2  -8   3       10.87        8.66      0.96 o 
  -1  -8   3        2.70        2.55      0.77 o 
   0  -8   3        1.70        1.00      0.74 o 
   1  -8   3        4.96        7.18      1.10 o 
   2  -8   3        3.33        3.58      0.99 o 
   3  -8   3        0.00        1.78      0.99 o 
  -9  -7   3        0.01        0.00      1.05 o 
  -8  -7   3        7.67        7.87      1.35 o 
  -7  -7   3        0.27        0.00      1.76 o 
  -6  -7   3        0.96        1.68      1.13 o 
  -5  -7   3      115.35      120.96      3.10 o 
  -4  -7   3      143.95      143.65      3.01 o 
  -3  -7   3       17.17       17.54      1.00 o 
  -2  -7   3      341.12      313.40      6.10 o 
  -1  -7   3       53.97       56.06      1.82 o 
   0  -7   3      184.28      175.11      3.46 o 
   1  -7   3       47.98       48.96      1.73 o 
   2  -7   3       61.38       63.54      3.45 o 
   3  -7   3        0.37        1.74      1.16 o 
   4  -7   3        9.30        9.12      1.06 o 
  -9  -6   3        5.54        5.32      1.42 o 
  -8  -6   3       40.37       40.58      2.72 o 
  -7  -6   3        2.13        3.08      1.06 o 
  -6  -6   3        3.93        5.12      0.81 o 
  -5  -6   3       72.54       64.91      1.92 o 
  -4  -6   3       87.11       81.19      2.16 o 
  -3  -6   3       72.44       62.52      1.68 o 
  -2  -6   3      119.33      109.34      2.33 o 
  -1  -6   3       67.46       62.57      1.83 o 
   0  -6   3       40.80       38.97      1.27 o 
   1  -6   3      126.21      125.44      2.63 o 
   2  -6   3        1.71        1.65      0.66 o 
   3  -6   3       54.19       53.07      2.10 o 
   4  -6   3       25.15       27.17      1.33 o 
   5  -6   3        2.59        3.17      1.07 o 
  -9  -5   3       19.74       19.48      1.87 o 
  -8  -5   3       37.32       40.61      1.92 o 
  -7  -5   3        7.59        5.68      0.86 o 
  -6  -5   3       28.80       27.59      1.21 o 
  -5  -5   3        1.24        0.98      0.61 o 
  -4  -5   3        1.65        1.64      0.59 o 
  -3  -5   3        4.27        3.47      0.61 o 
  -2  -5   3        0.04        0.00      0.48 o 
  -1  -5   3       12.81       13.22      0.73 o 
   0  -5   3       15.85       15.27      0.76 o 
   1  -5   3       48.86       53.06      1.59 o 
   2  -5   3      323.02      330.53      4.87 o 
   3  -5   3       30.92       33.04      1.28 o 
   4  -5   3        1.41        0.51      0.61 o 
   5  -5   3        4.60        3.83      1.61 o 
   6  -5   3        4.65        4.15      1.08 o 
  -9  -4   3       33.60       32.42      2.75 o 
  -8  -4   3        7.28        8.68      1.12 o 
  -7  -4   3       13.00       10.81      0.94 o 
  -6  -4   3       16.94       20.72      0.99 o 
  -5  -4   3       33.93       33.18      1.16 o 
  -4  -4   3        3.46        3.86      0.59 o 
  -3  -4   3      144.99      168.55      3.14 o 
  -2  -4   3       82.42       79.79      2.30 o 
  -1  -4   3      185.77      213.67      3.69 o 
   0  -4   3       42.38       41.13      0.88 o 
   1  -4   3       67.23       68.41      1.31 o 
   2  -4   3       22.63       27.47      0.87 o 
   3  -4   3        3.77        5.96      0.50 o 
   4  -4   3       27.91       27.42      1.15 o 
   5  -4   3        0.00        0.00      0.58 o 
   6  -4   3        1.61        0.22      0.71 o 
   7  -4   3        4.65        5.32      1.02 o 
  -9  -3   3        3.00        1.39      0.95 o 
  -8  -3   3        3.43        2.86      0.87 o 
  -7  -3   3       50.10       45.39      1.61 o 
  -6  -3   3       15.57       16.56      0.89 o 
  -5  -3   3      188.12      206.33      3.81 o 
  -4  -3   3       71.88       89.38      1.92 o 
  -3  -3   3       93.11      101.13      2.05 o 
  -2  -3   3      162.92      174.21      2.86 o 
  -1  -3   3     2753.42     2923.18     39.59 o 
   0  -3   3      248.30      264.09      3.75 o 
   1  -3   3       25.48       32.71      0.69 o 
   2  -3   3      402.35      381.72      5.00 o 
   3  -3   3      468.53      476.72      6.30 o 
   4  -3   3        4.09        4.06      0.40 o 
   5  -3   3       10.72       11.90      0.82 o 
   6  -3   3        5.01        5.37      0.72 o 
   7  -3   3       10.20        8.95      0.92 o 
   8  -3   3        3.49        1.91      1.08 o 
  -9  -2   3        3.02        3.50      1.00 o 
  -8  -2   3       38.75       43.58      1.91 o 
  -7  -2   3       42.02       43.52      1.62 o 
  -6  -2   3        4.12        4.28      0.62 o 
  -5  -2   3      264.32      271.75      4.80 o 
  -4  -2   3      180.34      185.11      3.11 o 
  -3  -2   3        4.44        4.33      1.13 o 
  -2  -2   3      184.04      177.29      2.52 o 
  -1  -2   3      329.67      312.51      4.09 o 
   0  -2   3      192.51      208.00      2.63 o 
   1  -2   3      191.25      196.44      2.52 o 
   2  -2   3       14.88       16.32      0.44 o 
   3  -2   3        5.10        3.49      0.30 o 
   4  -2   3       22.28       26.68      0.66 o 
   5  -2   3       85.29       82.78      1.51 o 
   6  -2   3       16.89       15.38      1.22 o 
   7  -2   3        4.05        4.83      0.73 o 
   8  -2   3        0.73        1.10      0.93 o 
  -9  -1   3       16.62       18.44      2.55 o 
  -8  -1   3       15.12       14.61      1.45 o 
  -7  -1   3       20.27       24.21      1.57 o 
  -6  -1   3        2.83        2.30      0.62 o 
  -5  -1   3       77.39       67.70      1.78 o 
  -4  -1   3       72.20       70.83      1.57 o 
  -3  -1   3       89.66       92.40      1.68 o 
  -2  -1   3       69.66       72.65      1.18 o 
  -1  -1   3        6.27        4.93      0.24 o 
   0  -1   3      185.89      182.30      2.41 o 
   1  -1   3       66.09       73.39      1.03 o 
   2  -1   3      457.51      459.45      5.89 o 
   3  -1   3       98.73      104.27      1.71 o 
   4  -1   3      418.36      440.93      6.56 o 
   5  -1   3       27.68       28.56      0.80 o 
   6  -1   3        4.29        4.52      0.53 o 
   7  -1   3       22.25       23.74      1.21 o 
   8  -1   3        0.78        0.39      0.99 o 
   9  -1   3        0.59        1.72      1.29 o 
  -9   0   3        6.21        4.76      1.27 o 
  -8   0   3       14.95       15.38      1.50 o 
  -7   0   3        2.40        1.73      0.91 o 
  -6   0   3        1.50        2.46      0.65 o 
  -5   0   3       52.44       50.19      1.51 o 
  -4   0   3       54.73       62.83      1.55 o 
  -3   0   3      439.46      446.47      8.46 o 
  -2   0   3     1190.16     1191.92     15.94 o 
  -1   0   3     2320.41     2351.98     26.41 o 
   0   0   3       60.30       54.93      0.77 o 
   1   0   3      103.59       86.21      2.96 o 
   2   0   3     7741.46     7499.23    217.69 o 
   3   0   3      180.66      181.12      2.96 o 
   4   0   3        5.41        5.54      1.25 o 
   5   0   3        0.28        0.48      0.25 o 
   6   0   3        2.90        3.24      0.37 o 
   7   0   3        9.28       10.10      0.69 o 
   8   0   3       31.82       32.13      2.22 o 
   9   0   3        0.37        1.26      1.64 o 
  -8   1   3        0.93        0.78      0.99 o 
  -7   1   3       15.88       18.77      1.54 o 
  -6   1   3       15.61       11.70      0.91 o 
  -5   1   3       57.62       59.37      1.83 o 
  -4   1   3       90.13       96.66      2.23 o 
  -3   1   3       15.05       15.75      1.04 o 
  -2   1   3       35.98       40.24      1.49 o 
  -1   1   3      603.81      616.74      7.14 o 
   0   1   3      382.04      359.91      3.97 o 
   1   1   3       17.39       21.14      0.34 o 
   2   1   3    10272.61     9573.57    394.84 o 
   3   1   3       15.26       14.48      0.36 o 
   4   1   3      692.23      723.58     13.52 o 
   5   1   3      171.50      166.21      3.46 o 
   6   1   3       76.76       81.19      1.77 o 
   7   1   3        6.05        5.49      1.11 o 
   8   1   3       10.76        8.29      1.33 o 
   9   1   3        0.02        0.20      2.22 o 
  -8   2   3        0.35        0.40      0.91 o 
  -7   2   3        0.71        0.50      0.83 o 
  -6   2   3       13.25       13.62      1.01 o 
  -5   2   3        0.03        0.20      0.56 o 
  -4   2   3        0.57        1.19      0.52 o 
  -3   2   3       13.98       16.89      0.76 o 
  -2   2   3     1398.75     1394.39     18.60 o 
  -1   2   3     1080.40     1151.87     14.53 o 
   0   2   3        0.85        1.85      0.21 o 
   1   2   3     1294.43     1211.19     12.35 o 
   2   2   3       26.71       25.06      0.39 o 
   3   2   3        6.20        7.66      0.24 o 
   4   2   3      471.03      474.40      7.89 o 
   5   2   3       55.25       52.82      1.06 o 
   6   2   3        0.03        0.26      0.34 o 
   7   2   3        2.26        2.35      0.71 o 
   8   2   3        1.35        1.60      1.22 o 
   9   2   3        0.17        0.94      1.40 o 
  10   2   3        0.31        1.51      0.97 o 
  -7   3   3        3.69        2.64      0.98 o 
  -6   3   3       53.96       49.67      2.05 o 
  -5   3   3        5.97        7.69      0.79 o 
  -4   3   3        2.35        1.76      0.59 o 
  -3   3   3      150.48      142.12      2.57 o 
  -2   3   3      270.20      268.45      4.57 o 
  -1   3   3       90.82       96.77      2.10 o 
   0   3   3      539.11      554.30      7.75 o 
   1   3   3        7.93       10.76      0.40 o 
   2   3   3     2475.11     2498.33     30.07 o 
   3   3   3       91.71       91.35      1.22 o 
   4   3   3       59.55       63.03      1.05 o 
   5   3   3       46.69       41.67      0.94 o 
   6   3   3       11.53       13.52      0.56 o 
   7   3   3       50.93       47.32      1.28 o 
   8   3   3        5.50        4.51      1.10 o 
   9   3   3        0.78        1.89      1.10 o 
  10   3   3        0.71        1.61      1.04 o 
  -7   4   3        4.46        2.19      1.05 o 
  -6   4   3        1.69        2.13      0.89 o 
  -5   4   3        0.68        0.86      0.73 o 
  -4   4   3      199.53      189.63      3.68 o 
  -3   4   3        0.00        0.00      0.61 o 
  -2   4   3       38.15       37.29      2.60 o 
  -1   4   3      258.83      241.15      4.19 o 
   0   4   3       85.43       99.74      1.84 o 
   1   4   3       18.69       24.08      0.63 o 
   2   4   3      415.04      420.33      5.23 o 
   3   4   3      313.29      356.43      4.67 o 
   4   4   3        4.68        6.53      0.37 o 
   5   4   3      238.75      238.94      3.64 o 
   6   4   3       11.05       11.45      0.70 o 
   7   4   3       14.16       12.72      0.72 o 
   8   4   3       27.02       27.16      1.33 o 
   9   4   3        0.74        0.00      1.02 o 
  10   4   3        0.17        0.64      1.19 o 
  -6   5   3        7.36        8.27      1.28 o 
  -5   5   3       35.68       43.22      2.18 o 
  -4   5   3       14.45       15.51      1.04 o 
  -3   5   3       13.90       13.83      0.93 o 
  -2   5   3      122.44      122.08      2.63 o 
  -1   5   3       69.04       66.12      1.67 o 
   0   5   3        1.94        1.64      0.49 o 
   1   5   3        2.96        0.93      0.43 o 
   2   5   3      312.02      304.97      4.20 o 
   3   5   3       13.64       18.74      0.65 o 
   4   5   3        8.80        8.24      0.45 o 
   5   5   3       21.18       22.87      0.70 o 
   6   5   3       50.77       52.18      1.18 o 
   7   5   3       55.38       53.13      1.81 o 
   8   5   3       11.04       11.92      1.04 o 
   9   5   3        6.52        5.90      0.82 o 
  10   5   3        6.52        7.53      1.67 o 
  -5   6   3        0.00        0.00      1.34 o 
  -4   6   3        1.14        0.74      0.78 o 
  -3   6   3        9.66        9.72      0.92 o 
  -2   6   3        5.26        3.74      0.71 o 
  -1   6   3       23.40       22.42      1.09 o 
   0   6   3       82.68       77.59      1.90 o 
   1   6   3      221.97      223.51      4.04 o 
   2   6   3       69.75       72.01      1.56 o 
   3   6   3       98.97      107.29      2.06 o 
   4   6   3       21.50       20.47      0.77 o 
   5   6   3       73.89       74.14      2.21 o 
   6   6   3        6.65        6.84      0.87 o 
   7   6   3        2.94        4.22      0.87 o 
   8   6   3        8.08        7.44      1.02 o 
   9   6   3       18.50       19.77      1.54 o 
  10   6   3        0.48        1.29      1.42 o 
  -4   7   3        2.59        1.59      0.87 o 
  -3   7   3       19.37       19.12      1.34 o 
  -2   7   3        2.84        3.17      0.75 o 
  -1   7   3       16.88       19.80      1.11 o 
   0   7   3       71.41       67.83      2.07 o 
   1   7   3      130.44      124.34      2.68 o 
   2   7   3       19.29       18.05      1.12 o 
   3   7   3      202.62      185.93      3.28 o 
   4   7   3       21.34       20.52      1.27 o 
   5   7   3      216.50      205.70      7.17 o 
   6   7   3       70.87       68.86      2.20 o 
   7   7   3       72.76       71.74      2.60 o 
   8   7   3       11.47       14.62      1.54 o 
   9   7   3       46.86       54.81      2.41 o 
  -3   8   3       25.57       30.54      2.32 o 
  -2   8   3        4.57        6.83      1.07 o 
  -1   8   3       16.06       15.66      1.29 o 
   0   8   3        0.03        0.00      0.64 o 
   1   8   3       15.92       19.02      1.14 o 
   2   8   3       48.48       42.57      1.52 o 
   3   8   3      123.47      109.32      2.50 o 
   4   8   3       20.64       18.85      1.00 o 
   5   8   3       60.22       60.57      2.29 o 
   6   8   3       17.23       14.92      1.21 o 
   7   8   3        4.99        6.07      1.11 o 
   8   8   3       29.15       28.07      2.07 o 
   9   8   3       17.24       17.50      1.71 o 
  -1   9   3        2.58        1.80      1.07 o 
   0   9   3        6.13        6.46      1.16 o 
   1   9   3       18.76       19.27      1.33 o 
   2   9   3        8.70       12.64      1.11 o 
   3   9   3       10.91       11.57      1.10 o 
   4   9   3        4.10        3.43      0.93 o 
   5   9   3        2.96        4.10      0.98 o 
   6   9   3        0.21        1.25      0.86 o 
   7   9   3        5.07        4.91      1.60 o 
   8   9   3        2.71        1.91      1.23 o 
   1  10   3        0.08        0.66      1.01 o 
   2  10   3        2.53        3.71      1.10 o 
   3  10   3        0.25        0.23      0.94 o 
   4  10   3        0.00        0.00      0.88 o 
   5  10   3        0.76        0.95      0.91 o 
   6  10   3        0.03        0.59      0.92 o 
   7  10   3        1.08        0.82      1.10 o 
  -5 -10   4        9.11       11.33      1.67 o 
  -4 -10   4        8.33       11.18      1.40 o 
  -3 -10   4        3.37        2.00      1.21 o 
  -2 -10   4        0.96        1.35      1.08 o 
  -1 -10   4        1.39        2.14      1.33 o 
  -7  -9   4        0.39        3.11      1.32 o 
  -6  -9   4        1.74        2.47      1.53 o 
  -5  -9   4        0.57        2.41      1.02 o 
  -4  -9   4       10.00       11.03      1.13 o 
  -3  -9   4        4.45        2.06      0.86 o 
  -2  -9   4        0.25        0.00      0.73 o 
  -1  -9   4        2.53        2.00      0.95 o 
   0  -9   4        1.50        1.91      1.02 o 
   1  -9   4        4.30        3.47      1.08 o 
  -8  -8   4        0.01        0.00      0.95 o 
  -7  -8   4        7.55        7.34      1.40 o 
  -6  -8   4       12.62       13.51      1.18 o 
  -5  -8   4        5.98        3.77      1.04 o 
  -4  -8   4       13.11       13.52      1.02 o 
  -3  -8   4       10.30        9.74      1.03 o 
  -2  -8   4       24.66       23.28      1.31 o 
  -1  -8   4        0.23        0.00      0.66 o 
   0  -8   4        5.70        4.62      1.00 o 
   1  -8   4        0.02        0.00      0.92 o 
   2  -8   4        2.25        1.97      0.96 o 
   3  -8   4        0.44        0.71      0.95 o 
  -8  -7   4        2.37        2.92      1.20 o 
  -7  -7   4        1.78        1.96      1.08 o 
  -6  -7   4        6.34        6.31      1.19 o 
  -5  -7   4        4.86        4.27      0.91 o 
  -4  -7   4        2.55        2.11      0.91 o 
  -3  -7   4        1.99        2.64      0.70 o 
  -2  -7   4       25.33       22.27      1.21 o 
  -1  -7   4       29.65       26.42      1.29 o 
   0  -7   4        4.33        5.59      0.85 o 
   1  -7   4        1.77        1.88      0.82 o 
   2  -7   4        0.57        0.09      0.79 o 
   3  -7   4       47.74       51.17      2.37 o 
   4  -7   4        0.17        0.69      0.85 o 
  -9  -6   4       22.29       25.80      2.03 o 
  -8  -6   4        1.13        0.50      1.09 o 
  -7  -6   4       53.11       49.33      2.05 o 
  -6  -6   4        3.08        3.12      0.76 o 
  -5  -6   4      108.99       98.36      2.53 o 
  -4  -6   4      208.97      209.62      4.36 o 
  -3  -6   4        1.31        1.19      0.66 o 
  -2  -6   4        1.07        0.00      0.53 o 
  -1  -6   4       79.43       76.47      1.88 o 
   0  -6   4       15.76       17.31      1.08 o 
   1  -6   4        0.01        0.50      0.66 o 
   2  -6   4        0.02        0.00      0.70 o 
   3  -6   4       18.39       18.36      1.28 o 
   4  -6   4       49.73       50.47      2.02 o 
   5  -6   4       21.09       20.21      1.54 o 
  -9  -5   4        1.75        0.37      1.63 o 
  -8  -5   4        3.27        3.40      1.05 o 
  -7  -5   4        7.62        8.23      0.96 o 
  -6  -5   4       50.17       47.15      1.63 o 
  -5  -5   4      102.56       93.19      2.39 o 
  -4  -5   4        5.35        7.51      0.78 o 
  -3  -5   4       19.41       20.59      1.02 o 
  -2  -5   4      141.18      145.89      3.10 o 
  -1  -5   4       28.21       31.92      1.19 o 
   0  -5   4      128.14      129.27      2.35 o 
   1  -5   4       34.98       36.91      1.09 o 
   2  -5   4       14.84       19.03      0.84 o 
   3  -5   4        0.83        1.23      0.67 o 
   4  -5   4        2.45        2.70      0.66 o 
   5  -5   4        0.68        1.05      1.29 o 
   6  -5   4        7.49        5.04      1.03 o 
  -9  -4   4        0.02        0.00      0.87 o 
  -8  -4   4       17.00       19.19      1.94 o 
  -7  -4   4       49.69       53.81      1.85 o 
  -6  -4   4       52.21       54.23      1.62 o 
  -5  -4   4        6.87        5.92      0.68 o 
  -4  -4   4      133.60      128.82      2.63 o 
  -3  -4   4        0.17        0.32      0.42 o 
  -2  -4   4      412.05      389.73      7.00 o 
  -1  -4   4        4.43        6.63      0.49 o 
   0  -4   4       31.72       41.55      1.03 o 
   1  -4   4      121.58      136.00      2.35 o 
   2  -4   4       20.44       22.57      0.78 o 
   3  -4   4       62.77       62.66      1.99 o 
   4  -4   4       14.63       16.07      1.28 o 
   5  -4   4       31.13       30.63      1.24 o 
   6  -4   4        2.22        1.78      0.76 o 
   7  -4   4        4.01        4.84      1.19 o 
  -9  -3   4        9.87        8.69      1.22 o 
  -8  -3   4        7.45        9.38      1.16 o 
  -7  -3   4        3.23        3.80      0.80 o 
  -6  -3   4       34.99       36.88      1.61 o 
  -5  -3   4       11.15       10.21      0.73 o 
  -4  -3   4       46.53       38.32      1.18 o 
  -3  -3   4      192.16      210.94      3.76 o 
  -2  -3   4      241.37      225.40      3.92 o 
  -1  -3   4       41.62       47.88      1.05 o 
   0  -3   4        0.04        0.00      0.28 o 
   1  -3   4      159.34      175.97      2.61 o 
   2  -3   4      244.39      239.84      3.90 o 
   3  -3   4       11.00       15.22      0.53 o 
   4  -3   4      109.88      111.39      2.38 o 
   5  -3   4       17.77       16.88      0.88 o 
   6  -3   4        2.88        3.22      0.64 o 
   7  -3   4        0.44        0.00      0.85 o 
   8  -3   4        1.01        1.71      1.09 o 
  -9  -2   4        3.02        2.34      0.95 o 
  -8  -2   4       19.30       20.69      1.43 o 
  -7  -2   4       10.35       10.52      1.01 o 
  -6  -2   4        7.83        8.88      0.76 o 
  -5  -2   4        4.74        5.85      0.61 o 
  -4  -2   4       32.69       29.46      0.99 o 
  -3  -2   4       30.36       29.92      0.98 o 
  -2  -2   4      433.05      462.18      6.96 o 
  -1  -2   4      429.60      448.91      6.11 o 
   0  -2   4      347.59      378.51      5.16 o 
   1  -2   4       12.19       14.70      0.45 o 
   2  -2   4      190.53      182.20      2.58 o 
   3  -2   4        1.29        1.27      0.23 o 
   4  -2   4        1.70        1.55      0.32 o 
   5  -2   4        3.21        3.51      0.41 o 
   6  -2   4       22.59       22.11      0.90 o 
   7  -2   4        0.00        0.44      0.83 o 
   8  -2   4        0.16        0.69      0.91 o 
  -9  -1   4        0.02        0.56      1.07 o 
  -8  -1   4        6.20        6.91      1.25 o 
  -7  -1   4        4.45        2.73      0.82 o 
  -6  -1   4       16.26       13.81      0.97 o 
  -5  -1   4        0.26        0.12      0.52 o 
  -4  -1   4       72.46       72.36      1.79 o 
  -3  -1   4      162.21      170.29      3.32 o 
  -2  -1   4       52.28       60.07      1.19 o 
  -1  -1   4       98.18       85.35      1.23 o 
   0  -1   4     3197.74     3162.66     39.18 o 
   1  -1   4        3.82        3.79      0.30 o 
   2  -1   4      231.77      238.30      3.53 o 
   3  -1   4       37.10       36.29      0.91 o 
   4  -1   4      175.49      168.21      3.29 o 
   5  -1   4        5.52        5.88      0.57 o 
   6  -1   4       36.73       30.55      2.65 o 
   7  -1   4       11.17        9.41      1.33 o 
   8  -1   4        8.32        8.07      1.69 o 
   9  -1   4        0.16        1.22      1.21 o 
  -8   0   4        2.98        3.54      1.11 o 
  -7   0   4        5.02        5.84      1.15 o 
  -6   0   4       74.61       75.66      2.15 o 
  -5   0   4       23.61       20.54      1.02 o 
  -4   0   4       26.96       26.01      1.03 o 
  -3   0   4      351.70      346.26      6.22 o 
  -2   0   4      155.73      163.80      2.88 o 
  -1   0   4      365.81      357.91      4.42 o 
   0   0   4      144.98      186.69      2.36 o 
   1   0   4      469.09      470.79      8.97 o 
   2   0   4     2492.25     2525.09    104.11 o 
   3   0   4       36.45       33.48      0.72 o 
   4   0   4      143.76      154.44      2.88 o 
   5   0   4        0.52        0.22      0.37 o 
   6   0   4        8.41        8.60      0.74 o 
   7   0   4        0.54        0.00      0.84 o 
   8   0   4        1.50        2.62      1.04 o 
   9   0   4        1.16        0.00      0.96 o 
  -8   1   4        3.53        5.19      1.28 o 
  -7   1   4       37.70       37.42      2.91 o 
  -6   1   4       20.34       23.18      1.18 o 
  -5   1   4       14.95       15.61      0.98 o 
  -4   1   4        3.34        6.89      0.71 o 
  -3   1   4        7.40        5.23      0.55 o 
  -2   1   4      163.10      177.57      3.39 o 
  -1   1   4      334.07      329.68      4.39 o 
   0   1   4      173.82      166.55      1.95 o 
   1   1   4       83.91       82.14      1.07 o 
   2   1   4     1567.21     1589.34     48.10 o 
   3   1   4        8.70       10.79      1.38 o 
   4   1   4     1170.08     1208.28     20.48 o 
   5   1   4        4.39        4.29      0.42 o 
   6   1   4        0.23        0.00      0.42 o 
   7   1   4       37.43       33.05      1.98 o 
   8   1   4        9.34        8.01      1.48 o 
   9   1   4        0.90        0.00      0.99 o 
  -8   2   4        1.34        2.38      1.17 o 
  -7   2   4        0.31        0.00      0.81 o 
  -6   2   4        7.73        9.63      0.97 o 
  -5   2   4       82.13       77.80      1.95 o 
  -4   2   4        0.18        0.36      0.54 o 
  -3   2   4       61.01       59.72      2.01 o 
  -2   2   4      486.44      526.55      7.81 o 
  -1   2   4      794.82      792.59     11.44 o 
   0   2   4      111.90      104.84      1.45 o 
   1   2   4      178.97      165.36      1.96 o 
   2   2   4     1219.58     1201.01     14.10 o 
   3   2   4        0.21        0.00      0.15 o 
   4   2   4        2.05        0.68      0.22 o 
   5   2   4       14.78       15.07      0.74 o 
   6   2   4       73.83       68.45      1.98 o 
   7   2   4       38.42       37.03      3.31 o 
   8   2   4        2.39        1.58      0.99 o 
   9   2   4        0.07        0.06      1.68 o 
  10   2   4        3.15        4.52      1.52 o 
  -7   3   4        0.47        0.00      0.88 o 
  -6   3   4       17.49       19.15      1.49 o 
  -5   3   4       62.79       61.05      1.76 o 
  -4   3   4       26.62       28.01      1.15 o 
  -3   3   4       18.37       18.47      0.82 o 
  -2   3   4        8.66        6.80      0.59 o 
  -1   3   4      165.50      171.24      3.05 o 
   0   3   4       10.61        6.88      0.36 o 
   1   3   4     1105.71     1154.12     13.32 o 
   2   3   4       54.37       58.41      0.93 o 
   3   3   4      206.61      204.39      2.43 o 
   4   3   4      182.01      190.97      2.99 o 
   5   3   4      249.65      252.13      5.45 o 
   6   3   4       12.31       13.31      0.72 o 
   7   3   4        0.10        0.00      0.62 o 
   8   3   4       66.94       63.32      2.57 o 
   9   3   4       28.13       26.80      1.81 o 
  10   3   4        0.03        0.00      0.93 o 
  -6   4   4        1.79        0.98      0.89 o 
  -5   4   4       10.21        8.40      0.99 o 
  -4   4   4       40.38       37.02      1.35 o 
  -3   4   4      430.26      418.43      6.58 o 
  -2   4   4       14.70       14.35      0.83 o 
  -1   4   4      355.24      348.25      5.41 o 
   0   4   4       10.46        5.47      0.47 o 
   1   4   4      163.92      176.80      2.69 o 
   2   4   4      367.22      420.23      5.53 o 
   3   4   4      469.06      517.86      6.74 o 
   4   4   4       39.93       34.70      0.71 o 
   5   4   4      104.11      111.63      1.85 o 
   6   4   4        5.52        6.83      0.44 o 
   7   4   4       30.75       29.25      2.33 o 
   8   4   4        3.11        3.68      1.23 o 
   9   4   4        0.66        0.11      0.84 o 
  10   4   4        0.13        0.71      1.03 o 
  -6   5   4        0.17        0.94      1.07 o 
  -5   5   4        0.29        0.16      0.88 o 
  -4   5   4        7.14        5.71      0.84 o 
  -3   5   4       11.44       12.21      0.93 o 
  -2   5   4      133.53      127.11      2.70 o 
  -1   5   4        1.65        0.77      0.55 o 
   0   5   4       39.25       40.31      1.73 o 
   1   5   4        8.59        9.38      0.62 o 
   2   5   4       37.02       39.20      0.89 o 
   3   5   4      147.84      152.77      2.44 o 
   4   5   4      122.61      131.03      2.10 o 
   5   5   4       83.06       87.12      1.74 o 
   6   5   4       54.81       57.69      1.38 o 
   7   5   4        3.56        3.94      0.77 o 
   8   5   4       16.94       15.82      1.66 o 
   9   5   4        0.58        0.15      1.07 o 
  10   5   4        0.09        0.01      1.01 o 
  -5   6   4        2.59        3.04      1.12 o 
  -4   6   4        0.14        0.00      0.72 o 
  -3   6   4        0.22        0.00      0.64 o 
  -2   6   4       28.00       28.72      1.25 o 
  -1   6   4       55.47       53.90      1.61 o 
   0   6   4       23.48       26.08      1.10 o 
   1   6   4        7.45        6.35      0.67 o 
   2   6   4        0.49        1.02      0.44 o 
   3   6   4       40.51       44.83      1.05 o 
   4   6   4      134.75      130.30      2.36 o 
   5   6   4       59.30       61.73      1.41 o 
   6   6   4        2.06        2.16      0.62 o 
   7   6   4       58.37       59.63      1.98 o 
   8   6   4       10.23        9.38      1.02 o 
   9   6   4        2.33        2.11      1.33 o 
  10   6   4        0.29        0.00      1.34 o 
  -4   7   4        1.38        0.58      0.88 o 
  -3   7   4        1.64        2.78      1.03 o 
  -2   7   4       11.90       12.98      1.04 o 
  -1   7   4       13.41       17.69      1.08 o 
   0   7   4       91.33       89.42      2.22 o 
   1   7   4       54.26       48.46      1.52 o 
   2   7   4      219.41      203.64      3.84 o 
   3   7   4       15.54       17.27      0.82 o 
   4   7   4        0.87        1.22      0.52 o 
   5   7   4        3.52        1.82      0.65 o 
   6   7   4       78.26       78.46      2.35 o 
   7   7   4       38.29       38.36      1.82 o 
   8   7   4       22.33       25.82      1.96 o 
   9   7   4        1.49        1.29      0.88 o 
  -3   8   4        0.01        0.98      1.08 o 
  -2   8   4        1.50        3.61      1.20 o 
  -1   8   4        0.30        0.28      0.70 o 
   0   8   4        2.17        0.57      0.68 o 
   1   8   4       33.96       34.85      1.39 o 
   2   8   4       17.10       19.53      1.19 o 
   3   8   4       72.56       70.99      2.11 o 
   4   8   4       23.00       24.73      1.23 o 
   5   8   4        3.34        3.40      0.74 o 
   6   8   4        0.01        0.84      0.68 o 
   7   8   4        1.23        0.37      0.86 o 
   8   8   4       22.93       21.79      2.83 o 
   9   8   4        0.52        2.42      1.05 o 
  -1   9   4        1.69        2.77      1.25 o 
   0   9   4        0.26        0.35      0.85 o 
   1   9   4        7.59        6.95      1.01 o 
   2   9   4        4.01        3.49      1.12 o 
   3   9   4        1.16        1.96      0.91 o 
   4   9   4        2.79        3.63      1.16 o 
   5   9   4        0.65        0.00      0.80 o 
   6   9   4        0.02        0.00      0.71 o 
   7   9   4        1.03        1.62      1.74 o 
   8   9   4        6.16        4.82      1.95 o 
   1  10   4        1.34        0.09      1.42 o 
   2  10   4       13.40       14.52      1.51 o 
   3  10   4        2.52        2.73      1.03 o 
   4  10   4        6.80        9.42      1.26 o 
   5  10   4        3.28        3.31      1.04 o 
   6  10   4        0.29        0.97      0.93 o 
   7  10   4        0.60        0.00      1.28 o 
  -4 -10   5        3.00        3.85      1.42 o 
  -3 -10   5        3.35        3.42      1.35 o 
  -2 -10   5        7.07        8.94      1.40 o 
  -6  -9   5        4.00        4.57      1.36 o 
  -5  -9   5        4.81        5.28      1.04 o 
  -4  -9   5       11.04       13.73      1.23 o 
  -3  -9   5        0.18        0.93      0.83 o 
  -2  -9   5        1.42        0.97      1.25 o 
  -1  -9   5        1.93        1.07      1.15 o 
   0  -9   5        6.96        5.66      1.19 o 
   1  -9   5        0.05        0.00      0.99 o 
  -7  -8   5        0.11        0.00      1.02 o 
  -6  -8   5        0.35        0.49      0.95 o 
  -5  -8   5        0.29        0.59      0.71 o 
  -4  -8   5       15.21       16.43      1.11 o 
  -3  -8   5        0.62        1.27      0.67 o 
  -2  -8   5        0.08        0.55      0.73 o 
  -1  -8   5        2.08        2.00      0.81 o 
   0  -8   5        4.18        5.71      1.04 o 
   1  -8   5       10.60        8.85      1.14 o 
   2  -8   5        1.07        0.58      0.91 o 
   3  -8   5        0.63        1.09      1.44 o 
  -8  -7   5        0.15        0.00      1.02 o 
  -7  -7   5       22.24       20.79      2.03 o 
  -6  -7   5        1.38        1.28      0.87 o 
  -5  -7   5       73.55       69.27      2.91 o 
  -4  -7   5        0.15        0.00      0.64 o 
  -3  -7   5      287.97      264.49      4.90 o 
  -2  -7   5      136.02      126.24      2.77 o 
  -1  -7   5       74.07       70.88      2.10 o 
   0  -7   5       76.00       70.16      2.07 o 
   1  -7   5      101.00       94.99      3.20 o 
   2  -7   5       34.17       34.09      1.98 o 
   3  -7   5       23.22       20.13      1.54 o 
   4  -7   5       10.93       12.92      1.20 o 
  -8  -6   5        1.54        1.02      1.11 o 
  -7  -6   5       54.86       58.79      2.26 o 
  -6  -6   5       45.66       43.88      1.71 o 
  -5  -6   5       17.58       17.59      1.13 o 
  -4  -6   5       42.75       41.65      1.58 o 
  -3  -6   5      350.39      323.56      6.91 o 
  -2  -6   5       46.66       43.58      2.16 o 
  -1  -6   5       69.30       66.13      1.75 o 
   0  -6   5       40.94       39.90      1.46 o 
   1  -6   5       65.96       68.12      1.93 o 
   2  -6   5        0.67        0.00      0.70 o 
   3  -6   5       61.05       58.73      2.86 o 
   4  -6   5        3.06        1.63      0.76 o 
   5  -6   5        1.84        0.40      0.87 o 
  -9  -5   5       10.56       11.61      1.62 o 
  -8  -5   5        3.74        5.29      1.55 o 
  -7  -5   5       35.08       35.87      1.78 o 
  -6  -5   5       52.16       50.15      1.98 o 
  -5  -5   5       10.91       10.08      0.92 o 
  -4  -5   5       38.71       41.06      1.48 o 
  -3  -5   5        7.75        7.41      0.77 o 
  -2  -5   5       58.61       59.92      1.70 o 
  -1  -5   5       94.52       92.48      2.21 o 
   0  -5   5       85.23       86.49      1.68 o 
   1  -5   5        0.75        0.43      0.47 o 
   2  -5   5        1.55        2.69      0.58 o 
   3  -5   5        0.15        0.88      0.65 o 
   4  -5   5       51.28       52.39      1.60 o 
   5  -5   5       14.14       16.58      1.26 o 
   6  -5   5        3.17        2.94      0.83 o 
  -9  -4   5        2.15        1.88      1.27 o 
  -8  -4   5        7.37        6.64      1.15 o 
  -7  -4   5      121.25      111.68      3.09 o 
  -6  -4   5        1.42        0.75      0.59 o 
  -5  -4   5       17.22       18.29      1.07 o 
  -4  -4   5       30.91       28.96      1.18 o 
  -3  -4   5       63.69       70.73      1.69 o 
  -2  -4   5       29.70       33.76      1.07 o 
  -1  -4   5      143.91      183.63      3.05 o 
   0  -4   5        9.21       13.98      0.62 o 
   1  -4   5        1.10        1.09      0.35 o 
   2  -4   5        1.19        0.32      0.33 o 
   3  -4   5        9.09        8.86      0.57 o 
   4  -4   5        4.75        4.94      0.72 o 
   5  -4   5       20.50       20.07      2.46 o 
   6  -4   5        1.41        1.70      0.59 o 
   7  -4   5        0.05        1.12      1.02 o 
  -9  -3   5        0.00        0.00      0.89 o 
  -8  -3   5        0.14        0.00      0.75 o 
  -7  -3   5       85.64       84.42      2.43 o 
  -6  -3   5       29.87       26.09      1.14 o 
  -5  -3   5      106.44      106.14      2.34 o 
  -4  -3   5       37.40       35.53      1.18 o 
  -3  -3   5      177.23      189.08      3.46 o 
  -2  -3   5      174.34      200.90      3.57 o 
  -1  -3   5      139.13      159.52      2.84 o 
   0  -3   5       89.32      100.82      1.65 o 
   1  -3   5      919.85      977.36     14.01 o 
   2  -3   5      170.84      162.51      2.43 o 
   3  -3   5        1.42        1.65      0.30 o 
   4  -3   5       79.90       85.86      1.68 o 
   5  -3   5        5.21        4.68      0.45 o 
   6  -3   5        5.86        6.07      1.09 o 
   7  -3   5        1.83        1.21      1.16 o 
   8  -3   5        2.13        1.74      1.09 o 
  -9  -2   5        5.45        6.53      1.71 o 
  -8  -2   5        0.77        0.00      0.79 o 
  -7  -2   5        2.93        1.93      0.91 o 
  -6  -2   5       92.33       92.22      2.21 o 
  -5  -2   5       33.65       36.89      1.25 o 
  -4  -2   5       26.66       30.77      1.04 o 
  -3  -2   5      223.07      228.70      4.04 o 
  -2  -2   5      392.75      409.36      6.25 o 
  -1  -2   5     1252.89     1310.28     18.58 o 
   0  -2   5       19.82       27.74      0.69 o 
   1  -2   5       26.72       28.72      0.71 o 
   2  -2   5        6.56        9.15      0.42 o 
   3  -2   5       33.67       27.59      0.91 o 
   4  -2   5      131.00      133.84      3.43 o 
   5  -2   5        3.93        5.32      0.63 o 
   6  -2   5       54.40       53.82      2.13 o 
   7  -2   5       14.00       12.82      1.22 o 
   8  -2   5       12.10        9.55      1.27 o 
  -8  -1   5        6.57        6.30      1.27 o 
  -7  -1   5       12.04       11.66      1.38 o 
  -6  -1   5        0.14        0.00      0.64 o 
  -5  -1   5       96.36       92.31      2.83 o 
  -4  -1   5      199.45      214.77      4.22 o 
  -3  -1   5       18.68       16.52      0.86 o 
  -2  -1   5      529.85      512.24      7.70 o 
  -1  -1   5        7.42        5.62      0.36 o 
   0  -1   5       52.42       49.84      0.88 o 
   1  -1   5       69.27       73.67      1.19 o 
   2  -1   5      174.35      175.10      4.51 o 
   3  -1   5       47.45       55.24      1.21 o 
   4  -1   5       31.83       31.96      0.94 o 
   5  -1   5       10.52       10.51      0.64 o 
   6  -1   5       14.48       17.82      1.34 o 
   7  -1   5        8.70        8.17      1.93 o 
   8  -1   5       27.90       26.51      2.06 o 
   9  -1   5        0.00        0.00      0.94 o 
  -8   0   5        5.64        7.28      1.33 o 
  -7   0   5       15.26       17.40      1.58 o 
  -6   0   5       14.88       13.42      1.01 o 
  -5   0   5       38.82       42.57      1.71 o 
  -4   0   5      449.85      445.18      8.03 o 
  -3   0   5        0.92        2.44      0.49 o 
  -2   0   5      213.05      208.11      4.44 o 
  -1   0   5      951.34      987.17     13.20 o 
   0   0   5       76.27       76.03      1.07 o 
   1   0   5      858.08      849.51     14.21 o 
   2   0   5      763.58      766.05     32.32 o 
   3   0   5       20.74       19.49      1.94 o 
   4   0   5      372.11      404.31      7.02 o 
   5   0   5       25.31       27.12      0.88 o 
   6   0   5       66.65       68.39      1.83 o 
   7   0   5        1.97        1.20      0.84 o 
   8   0   5        1.98        4.09      1.15 o 
   9   0   5        0.17        0.85      1.09 o 
  -8   1   5        0.02        0.00      1.12 o 
  -7   1   5       30.37       34.38      4.11 o 
  -6   1   5       26.89       22.73      1.24 o 
  -5   1   5        0.11        0.52      0.64 o 
  -4   1   5       86.01       84.49      2.54 o 
  -3   1   5        1.51        1.54      0.52 o 
  -2   1   5        0.45        3.83      0.49 o 
  -1   1   5       43.91       47.78      0.89 o 
   0   1   5      419.42      401.82      4.96 o 
   1   1   5      536.06      527.02      6.77 o 
   2   1   5     2544.16     2417.73    106.85 o 
   3   1   5      177.26      169.05      8.14 o 
   4   1   5     1593.09     1619.11     36.23 o 
   5   1   5        1.75        1.25      0.33 o 
   6   1   5        2.40        2.34      0.47 o 
   7   1   5        5.10        6.09      1.21 o 
   8   1   5        3.86        3.45      1.07 o 
   9   1   5        9.97       11.06      2.22 o 
  -7   2   5        0.04        0.00      0.87 o 
  -6   2   5        0.94        0.69      0.81 o 
  -5   2   5       11.99       13.41      1.06 o 
  -4   2   5       68.31       69.07      1.82 o 
  -3   2   5        0.97        1.15      0.50 o 
  -2   2   5      223.72      203.58      3.33 o 
  -1   2   5        4.84        4.53      0.43 o 
   0   2   5       55.08       54.07      0.94 o 
   1   2   5      502.92      535.49      6.27 o 
   2   2   5      169.73      170.01      2.37 o 
   3   2   5        7.75        8.32      0.42 o 
   4   2   5       28.61       27.09      0.59 o 
   5   2   5      275.05      254.82      4.32 o 
   6   2   5        7.24        6.40      0.78 o 
   7   2   5       10.92       11.25      1.28 o 
   8   2   5        1.54        1.50      1.82 o 
   9   2   5        3.45        3.96      2.59 o 
  10   2   5        6.01        6.98      1.23 o 
  -7   3   5        0.19        0.34      0.93 o 
  -6   3   5       13.58       16.55      1.40 o 
  -5   3   5        6.49        8.31      0.86 o 
  -4   3   5      124.00      108.12      2.44 o 
  -3   3   5        2.22        2.96      0.58 o 
  -2   3   5        0.61        1.16      0.55 o 
  -1   3   5       55.16       53.40      1.30 o 
   0   3   5      606.56      621.44      8.06 o 
   1   3   5     1355.62     1408.62     17.09 o 
   2   3   5       11.39       11.99      0.36 o 
   3   3   5      862.44      883.73     11.00 o 
   4   3   5       64.29       68.53      1.30 o 
   5   3   5       87.76       87.38      1.61 o 
   6   3   5        1.98        3.06      0.46 o 
   7   3   5       75.85       74.47      2.24 o 
   8   3   5       24.39       26.81      2.17 o 
   9   3   5       14.18       13.38      1.49 o 
  10   3   5        0.01        0.00      0.93 o 
  -6   4   5        0.41        0.00      0.92 o 
  -5   4   5       21.30       19.10      1.27 o 
  -4   4   5       12.79       14.85      0.98 o 
  -3   4   5       16.71       14.96      0.88 o 
  -2   4   5       44.04       41.48      1.43 o 
  -1   4   5        1.20        0.81      0.50 o 
   0   4   5        0.74        0.21      0.31 o 
   1   4   5      445.98      451.04      5.97 o 
   2   4   5        0.65        0.39      0.25 o 
   3   4   5        0.15        0.56      0.23 o 
   4   4   5       14.08       14.40      0.46 o 
   5   4   5      161.15      163.71      2.79 o 
   6   4   5       94.46      101.80      2.01 o 
   7   4   5       41.93       44.23      2.75 o 
   8   4   5        3.88        3.41      0.93 o 
   9   4   5        0.05        0.33      0.89 o 
  10   4   5        4.90        5.76      1.25 o 
  -5   5   5        4.57        3.19      1.26 o 
  -4   5   5        9.16        9.67      1.95 o 
  -3   5   5        2.96        4.52      0.70 o 
  -2   5   5        4.17        3.82      0.71 o 
  -1   5   5       27.62       27.51      1.10 o 
   0   5   5       94.70       97.44      2.11 o 
   1   5   5       19.76       18.95      0.95 o 
   2   5   5       52.61       42.68      1.09 o 
   3   5   5        4.71        5.80      0.40 o 
   4   5   5       30.49       31.96      0.70 o 
   5   5   5        0.34        0.90      0.30 o 
   6   5   5        1.11        2.25      0.39 o 
   7   5   5        0.73        0.27      0.79 o 
   8   5   5        2.81        2.09      0.97 o 
   9   5   5        2.12        0.55      0.99 o 
  10   5   5        0.35        0.40      1.03 o 
  -5   6   5        0.07        0.00      1.04 o 
  -4   6   5       18.45       21.70      1.30 o 
  -3   6   5        5.86        6.54      0.91 o 
  -2   6   5        3.88        2.54      0.71 o 
  -1   6   5        3.52        1.48      0.65 o 
   0   6   5        5.36        5.49      0.74 o 
   1   6   5       37.70       34.86      1.46 o 
   2   6   5        2.81        3.48      0.60 o 
   3   6   5       14.46       15.00      0.68 o 
   4   6   5      286.23      285.53      4.01 o 
   5   6   5       45.07       42.45      1.13 o 
   6   6   5       12.27       15.39      0.84 o 
   7   6   5        9.12       12.68      0.91 o 
   8   6   5        1.63        2.65      1.01 o 
   9   6   5        0.30        0.00      1.58 o 
  10   6   5        5.17        6.95      1.95 o 
  -4   7   5        0.81        0.51      0.91 o 
  -3   7   5        0.40        0.69      0.85 o 
  -2   7   5        0.02        0.00      0.76 o 
  -1   7   5       13.83       18.43      1.12 o 
   0   7   5       59.05       60.68      1.77 o 
   1   7   5      129.02      127.58      2.76 o 
   2   7   5       30.70       27.51      1.25 o 
   3   7   5       39.39       37.74      1.39 o 
   4   7   5       27.14       29.37      1.15 o 
   5   7   5        0.34        1.87      0.64 o 
   6   7   5        7.04        8.25      1.17 o 
   7   7   5        0.35        1.22      0.67 o 
   8   7   5        5.77        6.05      0.85 o 
   9   7   5        3.90        6.12      1.30 o 
  -2   8   5        6.89        7.41      1.86 o 
  -1   8   5        0.90        0.28      0.80 o 
   0   8   5        0.18        0.83      0.76 o 
   1   8   5        2.99        1.27      0.75 o 
   2   8   5        0.14        0.44      0.68 o 
   3   8   5       34.31       35.58      1.47 o 
   4   8   5       27.28       23.96      1.30 o 
   5   8   5       33.48       30.10      1.34 o 
   6   8   5       19.18       17.88      1.55 o 
   7   8   5        7.74        7.34      0.98 o 
   8   8   5       10.09        9.77      1.41 o 
   9   8   5        1.08        2.20      1.33 o 
  -1   9   5        0.31        0.00      1.10 o 
   0   9   5        4.80        7.87      1.12 o 
   1   9   5        0.59        1.57      0.85 o 
   2   9   5        2.61        1.53      0.90 o 
   3   9   5        0.76        1.11      0.87 o 
   4   9   5       12.00       14.87      1.30 o 
   5   9   5        4.02        2.90      0.93 o 
   6   9   5       24.76       29.26      1.44 o 
   7   9   5        0.15        0.54      0.81 o 
   8   9   5        0.03        0.00      0.89 o 
   1  10   5        2.78        2.52      1.17 o 
   2  10   5       11.95       13.62      1.50 o 
   3  10   5        0.18        0.00      0.85 o 
   4  10   5        4.97        7.12      1.19 o 
   5  10   5        1.16        1.05      0.93 o 
   6  10   5        0.86        1.04      0.92 o 
  -6  -9   6        0.45        1.17      0.97 o 
  -5  -9   6        2.34        2.30      0.96 o 
  -4  -9   6        3.88        6.41      0.95 o 
  -3  -9   6        0.01        0.00      0.88 o 
  -2  -9   6        0.02        1.18      0.94 o 
  -1  -9   6        0.06        2.07      0.98 o 
   0  -9   6        1.61        2.96      1.36 o 
   1  -9   6        0.16        0.00      0.93 o 
  -7  -8   6        1.15        2.52      1.25 o 
  -6  -8   6        0.31        1.32      0.95 o 
  -5  -8   6        0.00        0.90      0.81 o 
  -4  -8   6        3.59        5.53      0.88 o 
  -3  -8   6        3.98        3.55      0.78 o 
  -2  -8   6        7.09        5.16      0.90 o 
  -1  -8   6       14.93       13.74      1.31 o 
   0  -8   6        0.01        0.41      0.86 o 
   1  -8   6        3.99        2.72      1.52 o 
   2  -8   6        0.97        0.96      0.91 o 
  -8  -7   6        2.43        2.54      1.25 o 
  -7  -7   6        1.82        3.27      1.14 o 
  -6  -7   6        2.81        1.74      0.89 o 
  -5  -7   6       15.97       17.76      1.25 o 
  -4  -7   6       10.28       13.13      1.48 o 
  -3  -7   6        3.19        2.93      0.79 o 
  -2  -7   6        4.62        5.50      0.76 o 
  -1  -7   6       71.18       55.79      1.67 o 
   0  -7   6       19.41       19.40      2.02 o 
   1  -7   6       42.81       39.70      2.58 o 
   2  -7   6        2.42        2.89      0.91 o 
   3  -7   6        2.81        1.83      1.36 o 
   4  -7   6        0.72        0.00      0.76 o 
  -8  -6   6        5.69        8.28      2.44 o 
  -7  -6   6       32.53       33.85      1.81 o 
  -6  -6   6        0.04        0.63      0.78 o 
  -5  -6   6      170.03      157.63      3.62 o 
  -4  -6   6       64.25       64.48      2.00 o 
  -3  -6   6       23.27       20.58      1.18 o 
  -2  -6   6       21.92       19.73      1.11 o 
  -1  -6   6       20.92       22.42      1.22 o 
   0  -6   6       21.26       19.92      0.99 o 
   1  -6   6        8.76        8.53      0.95 o 
   2  -6   6       42.03       41.83      1.69 o 
   3  -6   6        0.11        0.00      0.72 o 
   4  -6   6        3.41        4.11      0.80 o 
   5  -6   6        0.25        0.85      0.86 o 
  -8  -5   6        0.18        0.00      1.04 o 
  -7  -5   6        5.17        7.27      1.17 o 
  -6  -5   6       17.01       15.46      1.13 o 
  -5  -5   6       79.13       75.94      2.58 o 
  -4  -5   6        5.94        6.86      0.83 o 
  -3  -5   6       98.98       96.04      2.39 o 
  -2  -5   6        7.45        9.02      0.80 o 
  -1  -5   6       23.93       24.15      1.05 o 
   0  -5   6       18.48       20.65      0.94 o 
   1  -5   6       19.76       22.91      1.04 o 
   2  -5   6       22.33       23.90      1.22 o 
   3  -5   6        5.80        4.84      0.77 o 
   4  -5   6        2.50        3.28      0.83 o 
   5  -5   6        1.26        1.12      0.76 o 
   6  -5   6        4.57        6.34      1.75 o 
  -8  -4   6        8.48        8.62      1.23 o 
  -7  -4   6        9.14        7.51      0.97 o 
  -6  -4   6       26.60       25.09      1.17 o 
  -5  -4   6        4.61        4.40      0.79 o 
  -4  -4   6       32.11       30.11      1.26 o 
  -3  -4   6        8.46       10.67      1.18 o 
  -2  -4   6       44.76       41.66      1.38 o 
  -1  -4   6        0.43        0.74      0.42 o 
   0  -4   6      183.10      188.96      3.21 o 
   1  -4   6       85.56       94.08      1.72 o 
   2  -4   6       13.90       16.90      0.73 o 
   3  -4   6       75.78       79.52      2.01 o 
   4  -4   6       40.25       39.02      1.39 o 
   5  -4   6        4.58        3.34      1.12 o 
   6  -4   6        0.82        0.56      0.99 o 
   7  -4   6        4.86        2.42      1.60 o 
  -8  -3   6        0.05        0.13      0.84 o 
  -7  -3   6        0.90        0.29      0.72 o 
  -6  -3   6       11.41       13.34      1.50 o 
  -5  -3   6        0.77        0.00      0.56 o 
  -4  -3   6        3.86        3.92      0.71 o 
  -3  -3   6        1.05        2.44      1.01 o 
  -2  -3   6      150.31      168.63      3.11 o 
  -1  -3   6      179.00      186.02      3.28 o 
   0  -3   6       51.14       50.06      1.15 o 
   1  -3   6      159.80      161.12      2.42 o 
   2  -3   6      142.29      147.80      2.23 o 
   3  -3   6        8.76       10.93      0.50 o 
   4  -3   6        6.17        6.65      0.74 o 
   5  -3   6        3.44        4.67      0.87 o 
   6  -3   6        2.09        0.95      1.04 o 
   7  -3   6        0.44        0.14      0.89 o 
  -8  -2   6        1.85        0.73      0.85 o 
  -7  -2   6        5.26        3.78      1.21 o 
  -6  -2   6      122.17      120.70      2.70 o 
  -5  -2   6        0.24        0.95      0.55 o 
  -4  -2   6       49.34       43.74      1.28 o 
  -3  -2   6       75.96       77.38      1.90 o 
  -2  -2   6      217.29      256.73      5.49 o 
  -1  -2   6       28.57       26.66      0.75 o 
   0  -2   6     1290.67     1360.29     20.93 o 
   1  -2   6       86.02       86.77      1.57 o 
   2  -2   6      157.81      172.90      3.15 o 
   3  -2   6       19.38       17.36      0.63 o 
   4  -2   6       11.55       13.42      0.70 o 
   5  -2   6       22.88       20.22      0.93 o 
   6  -2   6       12.40       11.40      1.05 o 
   7  -2   6        6.66        7.84      1.08 o 
   8  -2   6        3.25        3.24      1.03 o 
  -8  -1   6        0.25        0.96      1.77 o 
  -7  -1   6        1.77        1.10      0.82 o 
  -6  -1   6      118.34      110.22      2.78 o 
  -5  -1   6        6.27        8.04      0.82 o 
  -4  -1   6      130.47      125.51      2.58 o 
  -3  -1   6       80.99       76.46      2.24 o 
  -2  -1   6      210.74      223.64      3.85 o 
  -1  -1   6      166.86      170.61      3.00 o 
   0  -1   6      483.28      506.41      7.94 o 
   1  -1   6       58.79       49.81      0.94 o 
   2  -1   6      834.62      858.70     15.94 o 
   3  -1   6        0.33        0.09      0.22 o 
   4  -1   6        5.58        7.24      0.46 o 
   5  -1   6        0.04        0.31      0.42 o 
   6  -1   6       13.86       12.59      1.00 o 
   7  -1   6       15.46       15.18      1.50 o 
   8  -1   6        3.35        5.23      1.28 o 
   9  -1   6        1.59        0.03      0.90 o 
  -8   0   6        3.48        1.97      1.18 o 
  -7   0   6       14.46       15.85      2.00 o 
  -6   0   6       36.74       37.53      1.84 o 
  -5   0   6       54.83       52.07      1.71 o 
  -4   0   6        0.28        0.97      0.59 o 
  -3   0   6        0.79        0.42      0.47 o 
  -2   0   6       23.86       27.31      0.97 o 
  -1   0   6      269.67      267.52      4.07 o 
   0   0   6      146.15      146.04      2.16 o 
   1   0   6       58.19       65.91      1.29 o 
   2   0   6      336.92      348.91      7.87 o 
   3   0   6       32.58       32.63      2.83 o 
   4   0   6     1560.47     1547.50     26.10 o 
   5   0   6       51.65       51.10      1.23 o 
   6   0   6       11.13       10.45      0.75 o 
   7   0   6       11.34       13.95      1.37 o 
   8   0   6        4.05        4.84      1.20 o 
   9   0   6        0.14        1.96      1.13 o 
  -8   1   6        0.79        1.34      1.03 o 
  -7   1   6        3.47        3.46      1.14 o 
  -6   1   6        2.27        3.48      0.94 o 
  -5   1   6      109.78      101.49      2.59 o 
  -4   1   6        6.53        8.56      0.84 o 
  -3   1   6       51.14       54.12      1.63 o 
  -2   1   6      533.48      599.78     10.42 o 
  -1   1   6        7.19        8.01      0.43 o 
   0   1   6     1745.28     1810.53     24.32 o 
   1   1   6      140.58      149.14      2.03 o 
   2   1   6       77.66       85.35      1.98 o 
   3   1   6        2.85        3.67      1.29 o 
   4   1   6     2897.85     3013.76    124.72 o 
   5   1   6       43.16       40.77      0.97 o 
   6   1   6      230.02      232.73      4.33 o 
   7   1   6       20.89       21.00      2.58 o 
   8   1   6       13.70       13.25      1.42 o 
   9   1   6        6.48        7.78      1.33 o 
  -7   2   6        0.03        0.00      0.92 o 
  -6   2   6       17.63       17.89      1.86 o 
  -5   2   6        0.02        0.00      0.65 o 
  -4   2   6       63.79       64.63      1.75 o 
  -3   2   6      279.99      269.89      4.75 o 
  -2   2   6       40.83       40.64      1.09 o 
  -1   2   6        3.86        2.00      0.40 o 
   0   2   6      915.70      976.53     12.81 o 
   1   2   6       29.63       26.74      0.56 o 
   2   2   6       82.67       57.58      1.06 o 
   3   2   6       63.72       66.47      1.14 o 
   4   2   6       42.68       47.16      1.33 o 
   5   2   6       27.95       25.96      0.63 o 
   6   2   6      119.71      111.35      2.28 o 
   7   2   6       19.79       17.86      1.07 o 
   8   2   6        1.48        1.93      0.90 o 
   9   2   6       19.32       20.27      1.55 o 
  10   2   6        1.04        0.58      0.92 o 
  -7   3   6        6.69        6.20      1.26 o 
  -6   3   6        0.00        0.00      0.86 o 
  -5   3   6       12.86        9.57      0.97 o 
  -4   3   6      112.21      112.16      2.54 o 
  -3   3   6      149.16      132.31      2.76 o 
  -2   3   6        0.01        0.00      0.46 o 
  -1   3   6      298.78      294.03      4.96 o 
   0   3   6      302.57      336.39      4.77 o 
   1   3   6      127.50      111.51      1.60 o 
   2   3   6       94.80      111.05      1.55 o 
   3   3   6      486.01      525.20      7.83 o 
   4   3   6        0.64        1.28      0.28 o 
   5   3   6       24.15       23.91      0.80 o 
   6   3   6        0.05        0.00      0.37 o 
   7   3   6       44.68       44.87      1.60 o 
   8   3   6        1.68        1.57      0.79 o 
   9   3   6        0.57        1.03      0.90 o 
  10   3   6        0.13        0.41      0.97 o 
  -6   4   6        0.14        0.00      0.96 o 
  -5   4   6        3.92        1.21      0.84 o 
  -4   4   6       14.91       13.01      0.98 o 
  -3   4   6        9.46        8.04      0.76 o 
  -2   4   6      151.25      135.96      2.84 o 
  -1   4   6      319.45      304.16      5.23 o 
   0   4   6       82.05       92.14      1.67 o 
   1   4   6       49.70       53.29      1.48 o 
   2   4   6      168.15      188.55      2.67 o 
   3   4   6       35.73       37.23      1.01 o 
   4   4   6     1543.35     1541.50     22.50 o 
   5   4   6        0.00        0.00      0.35 o 
   6   4   6        4.94        5.35      0.50 o 
   7   4   6       29.55       32.66      3.26 o 
   8   4   6        0.35        0.33      0.75 o 
   9   4   6        1.18        0.99      0.90 o 
  10   4   6        1.30        0.69      1.02 o 
  -5   5   6        3.11        3.26      1.08 o 
  -4   5   6       13.92       13.43      1.17 o 
  -3   5   6        5.41        8.42      0.84 o 
  -2   5   6      232.11      209.78      4.01 o 
  -1   5   6        1.59        2.32      0.47 o 
   0   5   6      396.78      380.10      5.93 o 
   1   5   6       19.46       19.65      0.80 o 
   2   5   6      158.25      154.34      2.66 o 
   3   5   6        6.44        7.22      0.45 o 
   4   5   6       59.27       66.88      1.28 o 
   5   5   6        0.31        0.00      0.29 o 
   6   5   6       29.14       32.03      1.11 o 
   7   5   6       28.47       26.96      2.50 o 
   8   5   6        3.54        2.17      0.94 o 
   9   5   6       16.95       19.83      1.61 o 
  10   5   6       11.52       11.57      2.47 o 
  -4   6   6        1.40        3.04      0.94 o 
  -3   6   6        9.10        9.03      0.91 o 
  -2   6   6        1.13        1.57      0.69 o 
  -1   6   6       55.39       47.67      1.53 o 
   0   6   6       75.32       74.38      1.91 o 
   1   6   6        3.39        4.07      0.66 o 
   2   6   6      127.80      125.79      2.66 o 
   3   6   6      357.55      359.02      4.94 o 
   4   6   6       74.18       76.77      1.94 o 
   5   6   6       43.48       45.10      1.25 o 
   6   6   6       75.85       71.43      2.47 o 
   7   6   6        5.45        5.72      0.87 o 
   8   6   6       28.81       31.31      1.94 o 
   9   6   6       12.09       12.06      1.51 o 
  -3   7   6       15.76       17.11      1.41 o 
  -2   7   6        8.15        7.63      0.95 o 
  -1   7   6      109.23      110.67      3.77 o 
   0   7   6        7.23        7.65      0.84 o 
   1   7   6        7.02        6.99      0.78 o 
   2   7   6      162.96      158.62      3.52 o 
   3   7   6       62.59       66.96      2.00 o 
   4   7   6       76.96       72.47      2.20 o 
   5   7   6      137.46      131.11      3.00 o 
   6   7   6        0.29        0.64      0.58 o 
   7   7   6       33.00       39.46      1.50 o 
   8   7   6       10.94       10.11      1.39 o 
   9   7   6        0.35        0.00      1.15 o 
  -2   8   6        1.28        0.00      1.29 o 
  -1   8   6        4.75        6.05      1.04 o 
   0   8   6        1.96        3.56      0.87 o 
   1   8   6       10.00       10.80      1.04 o 
   2   8   6        0.00        0.20      0.86 o 
   3   8   6        0.00        0.33      0.75 o 
   4   8   6        3.96        4.24      0.75 o 
   5   8   6        0.09        0.00      0.60 o 
   6   8   6        6.63        8.08      0.87 o 
   7   8   6       10.75       13.23      1.07 o 
   8   8   6       11.02        9.42      1.64 o 
   9   8   6        2.76        2.88      1.40 o 
  -1   9   6       13.10       14.68      1.92 o 
   0   9   6        9.03       10.62      1.41 o 
   1   9   6        0.89        0.76      1.01 o 
   2   9   6        1.58        3.20      0.99 o 
   3   9   6       14.09       16.99      1.81 o 
   4   9   6        1.99        0.77      0.99 o 
   5   9   6       10.33       13.29      1.23 o 
   6   9   6       13.10       12.80      1.50 o 
   7   9   6        8.13        8.55      1.06 o 
   8   9   6        8.04        9.29      1.87 o 
   2  10   6        8.45       11.58      1.80 o 
   3  10   6       11.16       12.73      3.12 o 
   4  10   6        4.56        4.18      1.10 o 
   5  10   6        1.23        2.30      1.01 o 
   6  10   6        7.15       12.68      1.52 o 
  -5  -9   7        0.02        0.02      1.03 o 
  -4  -9   7        0.02        0.64      0.89 o 
  -3  -9   7        2.88        3.40      1.23 o 
  -2  -9   7        7.69       10.73      1.35 o 
  -1  -9   7        0.03        0.00      0.90 o 
   0  -9   7        0.57        0.00      0.95 o 
  -6  -8   7        0.82        1.93      1.04 o 
  -5  -8   7        0.10        0.21      0.80 o 
  -4  -8   7        0.59        0.75      0.79 o 
  -3  -8   7        1.46        2.53      0.76 o 
  -2  -8   7        2.38        3.03      0.89 o 
  -1  -8   7        0.37        0.00      0.78 o 
   0  -8   7        0.55        0.50      0.84 o 
   1  -8   7        0.09        0.00      0.84 o 
   2  -8   7        0.00        0.00      0.94 o 
  -7  -7   7        2.52        2.00      1.02 o 
  -6  -7   7        2.43        0.90      0.93 o 
  -5  -7   7       11.08        9.14      1.05 o 
  -4  -7   7        4.21        4.41      0.88 o 
  -3  -7   7       57.99       50.82      1.86 o 
  -2  -7   7       17.04       18.25      1.31 o 
  -1  -7   7       87.05       78.69      2.28 o 
   0  -7   7      129.36      116.89      3.73 o 
   1  -7   7        9.58       10.48      1.13 o 
   2  -7   7       10.36       11.25      1.15 o 
   3  -7   7       21.13       19.07      1.48 o 
   4  -7   7        7.24        9.97      2.50 o 
  -8  -6   7        1.40        0.00      1.43 o 
  -7  -6   7        0.01        0.41      0.90 o 
  -6  -6   7       11.00       12.05      1.86 o 
  -5  -6   7       21.76       19.87      1.23 o 
  -4  -6   7       34.16       28.26      1.37 o 
  -3  -6   7       65.50       61.77      2.45 o 
  -2  -6   7        0.19        0.00      0.62 o 
  -1  -6   7      180.60      161.51      3.53 o 
   0  -6   7       95.26       92.56      2.14 o 
   1  -6   7       48.57       49.29      2.55 o 
   2  -6   7       92.09       97.27      2.76 o 
   3  -6   7       27.07       28.44      1.62 o 
   4  -6   7        2.59        3.54      0.93 o 
   5  -6   7       11.73        9.64      1.66 o 
  -8  -5   7        5.43        3.41      1.25 o 
  -7  -5   7        4.30        2.41      1.05 o 
  -6  -5   7       47.33       48.94      1.83 o 
  -5  -5   7        7.61        7.03      0.90 o 
  -4  -5   7      222.59      208.96      4.39 o 
  -3  -5   7       29.36       31.42      1.42 o 
  -2  -5   7        2.93        1.34      0.66 o 
  -1  -5   7       43.51       41.57      1.42 o 
   0  -5   7       39.72       41.03      1.19 o 
   1  -5   7       28.13       31.47      1.10 o 
   2  -5   7        2.58        3.06      0.71 o 
   3  -5   7        5.54        6.18      0.79 o 
   4  -5   7        3.86        4.97      0.83 o 
   5  -5   7       15.81       18.11      1.77 o 
   6  -5   7        2.78        3.00      1.26 o 
  -8  -4   7        3.56        4.06      1.29 o 
  -7  -4   7        8.50        8.01      1.19 o 
  -6  -4   7       29.37       31.55      1.50 o 
  -5  -4   7       98.40       93.37      2.49 o 
  -4  -4   7      127.94      116.11      2.78 o 
  -3  -4   7        2.45        2.28      0.55 o 
  -2  -4   7       16.01       16.38      1.08 o 
  -1  -4   7       55.10       57.87      1.36 o 
   0  -4   7       61.44       64.17      1.40 o 
   1  -4   7       52.64       53.51      1.25 o 
   2  -4   7       28.97       28.64      0.87 o 
   3  -4   7        7.82        9.19      0.96 o 
   4  -4   7        4.35        2.79      0.99 o 
   5  -4   7        0.04        0.00      1.43 o 
   6  -4   7        5.40        3.22      1.13 o 
   7  -4   7        1.87        3.61      1.30 o 
  -8  -3   7        2.11        3.25      1.17 o 
  -7  -3   7        4.92        5.62      0.93 o 
  -6  -3   7        6.55        5.72      0.78 o 
  -5  -3   7      118.27      115.77      2.82 o 
  -4  -3   7        2.71        1.95      0.66 o 
  -3  -3   7      223.60      225.29      4.43 o 
  -2  -3   7       12.74       12.17      0.77 o 
  -1  -3   7       58.79       55.23      1.33 o 
   0  -3   7        0.43        0.73      0.35 o 
   1  -3   7      186.70      199.62      3.14 o 
   2  -3   7        1.54        1.42      0.33 o 
   3  -3   7       49.95       54.05      1.29 o 
   4  -3   7       28.06       28.46      1.18 o 
   5  -3   7        2.62        2.73      0.89 o 
   6  -3   7       52.86       49.61      2.94 o 
   7  -3   7        0.00        0.47      1.25 o 
  -8  -2   7        0.17        0.00      0.99 o 
  -7  -2   7        0.29        0.64      0.72 o 
  -6  -2   7        0.90        1.52      0.62 o 
  -5  -2   7       17.74       17.93      1.11 o 
  -4  -2   7       53.12       48.71      1.40 o 
  -3  -2   7       31.43       34.93      1.24 o 
  -2  -2   7      225.66      234.83      4.08 o 
  -1  -2   7      211.64      219.06      3.46 o 
   0  -2   7        9.28        8.59      0.49 o 
   1  -2   7       94.22       90.64      1.52 o 
   2  -2   7       72.84       73.62      1.75 o 
   3  -2   7        4.14        6.43      0.47 o 
   4  -2   7       46.31       45.33      1.15 o 
   5  -2   7        7.05        7.84      0.73 o 
   6  -2   7       29.20       30.07      1.55 o 
   7  -2   7        0.29        0.00      0.77 o 
   8  -2   7       17.81       17.99      2.31 o 
  -8  -1   7        2.46        1.06      1.15 o 
  -7  -1   7        4.22        5.73      1.15 o 
  -6  -1   7        0.15        0.88      0.59 o 
  -5  -1   7        9.04       10.89      1.05 o 
  -4  -1   7        0.51        0.00      0.47 o 
  -3  -1   7       32.63       33.97      1.05 o 
  -2  -1   7       95.55      111.08      2.19 o 
  -1  -1   7       10.85       12.38      0.71 o 
   0  -1   7       13.99       17.54      0.56 o 
   1  -1   7       37.80       34.28      0.74 o 
   2  -1   7       29.74       31.19      1.19 o 
   3  -1   7       13.72       14.64      0.68 o 
   4  -1   7       12.54       14.48      0.48 o 
   5  -1   7        0.19        0.00      0.46 o 
   6  -1   7        4.20        4.48      1.76 o 
   7  -1   7        2.01        2.29      1.03 o 
   8  -1   7        4.90        6.14      1.05 o 
  -8   0   7        1.38        1.01      1.19 o 
  -7   0   7        6.33        4.61      1.20 o 
  -6   0   7        0.25        0.00      0.71 o 
  -5   0   7       10.17        9.94      0.94 o 
  -4   0   7       48.40       44.82      1.53 o 
  -3   0   7       24.09       22.83      1.19 o 
  -2   0   7      520.49      534.74      9.38 o 
  -1   0   7       92.87       99.19      1.77 o 
   0   0   7      335.24      324.18      4.81 o 
   1   0   7        7.45        8.29      0.56 o 
   2   0   7      141.28      139.00      2.43 o 
   3   0   7       18.19       19.45      2.22 o 
   4   0   7      295.17      290.56      8.78 o 
   5   0   7        4.30        4.43      0.39 o 
   6   0   7        0.17        0.35      0.53 o 
   7   0   7        0.84        0.67      0.82 o 
   8   0   7       18.38       17.16      1.60 o 
   9   0   7        0.11        2.14      1.15 o 
  -7   1   7        0.23        0.56      1.05 o 
  -6   1   7        4.61        3.76      0.95 o 
  -5   1   7      120.49      124.00      3.02 o 
  -4   1   7      193.44      190.32      5.60 o 
  -3   1   7        4.25        2.38      0.62 o 
  -2   1   7       46.71       45.64      1.23 o 
  -1   1   7       63.33       72.73      1.83 o 
   0   1   7        1.21        1.31      0.23 o 
   1   1   7       45.55       51.39      0.89 o 
   2   1   7      107.80      117.18      1.81 o 
   3   1   7      145.15      155.58      7.88 o 
   4   1   7        2.04        1.62      1.49 o 
   5   1   7        3.47        4.05      0.86 o 
   6   1   7      135.73      128.66      2.85 o 
   7   1   7        3.71        2.69      0.65 o 
   8   1   7        0.73        0.00      1.18 o 
   9   1   7        2.52        3.36      1.70 o 
  -7   2   7        0.12        0.00      0.93 o 
  -6   2   7       20.59       16.93      1.24 o 
  -5   2   7       14.62       15.87      1.20 o 
  -4   2   7        3.62        4.03      0.72 o 
  -3   2   7      109.79      109.25      2.37 o 
  -2   2   7      178.16      186.16      3.41 o 
  -1   2   7       75.57       67.19      1.42 o 
   0   2   7        3.23        4.17      0.35 o 
   1   2   7       62.15       65.89      1.16 o 
   2   2   7      392.58      429.75      6.83 o 
   3   2   7      105.81      111.74      1.79 o 
   4   2   7       96.06      101.19      3.23 o 
   5   2   7       11.10       11.12      0.90 o 
   6   2   7      121.57      119.69      2.25 o 
   7   2   7       29.73       29.62      1.94 o 
   8   2   7        2.35        3.61      0.86 o 
   9   2   7        4.20        7.04      1.07 o 
  -6   3   7        0.08        0.00      0.84 o 
  -5   3   7        3.70        3.09      0.77 o 
  -4   3   7       10.02       10.10      0.89 o 
  -3   3   7        2.98        2.26      0.66 o 
  -2   3   7       34.09       31.34      1.25 o 
  -1   3   7       19.79       14.90      0.75 o 
   0   3   7       51.11       44.91      1.01 o 
   1   3   7      122.25      138.78      2.06 o 
   2   3   7      117.31       98.34      1.47 o 
   3   3   7        3.20        4.26      0.35 o 
   4   3   7        4.62        5.07      0.35 o 
   5   3   7       87.93       85.47      1.55 o 
   6   3   7       41.27       39.84      0.95 o 
   7   3   7        3.39        3.71      0.61 o 
   8   3   7        2.51        4.00      0.86 o 
   9   3   7        0.08        0.00      0.77 o 
  10   3   7        9.91       13.09      2.20 o 
  -6   4   7        5.05        3.93      1.16 o 
  -5   4   7        0.12        0.39      0.78 o 
  -4   4   7        3.34        2.60      0.74 o 
  -3   4   7       13.33       13.03      0.88 o 
  -2   4   7       30.82       26.32      1.50 o 
  -1   4   7       42.44       43.51      1.34 o 
   0   4   7       10.67       11.38      0.65 o 
   1   4   7      135.45      131.48      2.30 o 
   2   4   7       14.23       11.01      0.67 o 
   3   4   7       17.13       18.19      0.57 o 
   4   4   7        0.18        1.33      0.37 o 
   5   4   7       51.74       53.02      1.20 o 
   6   4   7       12.21       14.13      0.70 o 
   7   4   7        3.13        2.53      0.79 o 
   8   4   7       25.75       26.25      1.61 o 
   9   4   7        0.98        1.11      0.88 o 
  10   4   7        8.70        8.11      1.42 o 
  -5   5   7        0.00        0.05      0.98 o 
  -4   5   7       25.32       23.28      1.45 o 
  -3   5   7       19.69       23.35      1.30 o 
  -2   5   7       17.70       17.56      1.04 o 
  -1   5   7       20.22       21.09      1.04 o 
   0   5   7        0.31        0.08      0.45 o 
   1   5   7        4.99        5.40      0.51 o 
   2   5   7      132.02      134.30      2.22 o 
   3   5   7      133.39      128.97      1.87 o 
   4   5   7        0.02        1.67      0.61 o 
   5   5   7       70.11       66.27      1.65 o 
   6   5   7        0.29        0.79      0.62 o 
   7   5   7       31.81       34.03      1.49 o 
   8   5   7        4.17        2.79      0.98 o 
   9   5   7        7.92        9.13      1.32 o 
  10   5   7        0.60        2.01      1.09 o 
  -4   6   7        1.35        0.16      1.00 o 
  -3   6   7       20.59       19.59      1.15 o 
  -2   6   7       16.21       15.90      1.07 o 
  -1   6   7      115.12      114.75      2.62 o 
   0   6   7      101.94       97.27      2.26 o 
   1   6   7      297.04      290.22      5.10 o 
   2   6   7       22.37       30.39      1.03 o 
   3   6   7       35.64       32.01      0.93 o 
   4   6   7       23.69       22.05      0.80 o 
   5   6   7      187.04      177.18      3.28 o 
   6   6   7       78.91       76.55      2.89 o 
   7   6   7      126.55      122.05      3.36 o 
   8   6   7        0.06        0.00      0.86 o 
   9   6   7       20.53       26.01      1.92 o 
  -3   7   7       26.63       27.78      1.67 o 
  -2   7   7        1.07        0.00      0.78 o 
  -1   7   7       12.63       10.21      1.11 o 
   0   7   7        0.47        1.04      0.77 o 
   1   7   7       43.35       40.12      1.55 o 
   2   7   7       27.98       29.11      1.53 o 
   3   7   7      165.19      148.11      3.72 o 
   4   7   7       20.62       18.89      1.04 o 
   5   7   7       11.75       12.49      1.11 o 
   6   7   7        5.42        4.31      0.80 o 
   7   7   7        0.04        0.00      0.87 o 
   8   7   7        0.57        0.00      1.35 o 
   9   7   7        7.01        6.21      1.29 o 
  -2   8   7        2.97        1.61      1.50 o 
  -1   8   7        1.06        1.27      1.20 o 
   0   8   7        3.72        5.15      1.11 o 
   1   8   7        0.07        0.00      0.83 o 
   2   8   7       37.06       35.72      1.91 o 
   3   8   7        0.47        1.46      0.80 o 
   4   8   7       37.14       36.82      2.25 o 
   5   8   7        4.94        7.54      1.07 o 
   6   8   7        4.20        5.34      0.85 o 
   7   8   7        4.33        3.23      0.74 o 
   8   8   7       15.98       16.80      1.51 o 
   0   9   7        0.84        1.27      1.16 o 
   1   9   7        0.48        0.00      0.94 o 
   2   9   7        3.64        3.64      1.49 o 
   3   9   7        8.58       10.27      1.47 o 
   4   9   7        1.88        2.41      0.90 o 
   5   9   7       19.27       19.84      1.39 o 
   6   9   7        1.90        2.48      0.94 o 
   7   9   7        3.48        4.52      0.90 o 
   2  10   7        0.01        0.86      1.10 o 
   3  10   7        1.42        3.14      1.07 o 
   4  10   7        6.27        6.82      1.22 o 
   5  10   7        1.95        1.00      1.07 o 
   6  10   7        0.02        0.00      0.97 o 
  -4  -9   8        4.56        6.93      1.15 o 
  -3  -9   8        1.03        0.18      0.89 o 
  -2  -9   8        0.58        1.67      1.03 o 
  -1  -9   8        0.95        0.75      0.99 o 
  -6  -8   8        1.50        2.94      1.14 o 
  -5  -8   8        2.45        1.14      1.05 o 
  -4  -8   8        3.22        6.84      1.20 o 
  -3  -8   8        2.42        1.87      1.14 o 
  -2  -8   8        0.46        1.25      0.82 o 
  -1  -8   8        3.80        6.00      0.97 o 
   0  -8   8        1.46        3.57      1.01 o 
   1  -8   8        1.21        1.49      1.26 o 
   2  -8   8        4.03        5.59      1.24 o 
  -7  -7   8        1.87        2.60      1.08 o 
  -6  -7   8        0.01        1.55      0.97 o 
  -5  -7   8        8.69       10.28      1.60 o 
  -4  -7   8        5.13        4.23      0.89 o 
  -3  -7   8        7.05        8.07      0.99 o 
  -2  -7   8        3.80        4.04      0.98 o 
  -1  -7   8       12.08       14.09      1.58 o 
   0  -7   8        5.62        4.92      0.92 o 
   1  -7   8        6.57        6.65      1.40 o 
   2  -7   8        0.21        0.13      0.89 o 
   3  -7   8        0.79        0.00      0.86 o 
  -7  -6   8        5.96        5.21      1.43 o 
  -6  -6   8       12.43       13.77      1.21 o 
  -5  -6   8        0.04        0.85      0.74 o 
  -4  -6   8        5.69        6.41      0.91 o 
  -3  -6   8       22.76       21.28      1.50 o 
  -2  -6   8      172.01      166.45      3.68 o 
  -1  -6   8       22.98       25.26      1.23 o 
   0  -6   8       23.11       22.89      1.34 o 
   1  -6   8        0.06        0.42      0.74 o 
   2  -6   8        0.01        0.32      0.75 o 
   3  -6   8        1.36        1.87      0.83 o 
   4  -6   8        0.18        0.86      0.71 o 
   5  -6   8        1.79        2.53      2.45 o 
  -8  -5   8        7.01        9.44      1.57 o 
  -7  -5   8        3.74        4.41      1.07 o 
  -6  -5   8       18.38       17.50      1.25 o 
  -5  -5   8        1.42        0.70      0.73 o 
  -4  -5   8        0.85        1.74      0.73 o 
  -3  -5   8       57.64       55.55      1.80 o 
  -2  -5   8      291.64      291.15      5.65 o 
  -1  -5   8       24.36       26.00      1.17 o 
   0  -5   8       45.15       44.07      1.46 o 
   1  -5   8        7.84        7.94      0.86 o 
   2  -5   8       20.55       18.11      0.97 o 
   3  -5   8        0.45        0.00      0.63 o 
   4  -5   8        2.10        3.15      1.34 o 
   5  -5   8        2.80        3.08      1.20 o 
   6  -5   8        1.62        3.16      1.29 o 
  -8  -4   8        6.63       10.08      1.60 o 
  -7  -4   8        1.05        1.87      0.95 o 
  -6  -4   8       39.14       39.97      1.69 o 
  -5  -4   8      129.25      126.79      3.10 o 
  -4  -4   8        4.21        4.03      0.77 o 
  -3  -4   8       26.06       26.09      1.07 o 
  -2  -4   8        0.50        0.00      0.49 o 
  -1  -4   8        8.98        8.53      0.68 o 
   0  -4   8        0.12        0.66      0.43 o 
   1  -4   8        7.96        8.06      0.55 o 
   2  -4   8       18.92       16.76      0.80 o 
   3  -4   8       23.51       23.43      0.94 o 
   4  -4   8        4.70        3.64      1.73 o 
   5  -4   8        6.56        6.22      1.17 o 
   6  -4   8        6.25        8.36      1.34 o 
  -8  -3   8        0.19        0.00      1.10 o 
  -7  -3   8        0.63        0.52      0.88 o 
  -6  -3   8        1.06        0.81      0.71 o 
  -5  -3   8       92.30       95.32      2.53 o 
  -4  -3   8       35.72       35.11      1.41 o 
  -3  -3   8       29.28       31.86      1.26 o 
  -2  -3   8       11.45        8.94      0.61 o 
  -1  -3   8        3.36        1.96      0.47 o 
   0  -3   8      221.84      235.15      4.03 o 
   1  -3   8       19.08       18.28      0.86 o 
   2  -3   8        4.53        6.61      0.40 o 
   3  -3   8       10.05        9.37      0.75 o 
   4  -3   8       22.45       20.74      2.62 o 
   5  -3   8        7.70       10.22      2.33 o 
   6  -3   8        0.48        0.61      1.01 o 
   7  -3   8        1.06        1.13      1.03 o 
  -8  -2   8        1.87        0.11      1.40 o 
  -7  -2   8        0.93        0.87      0.90 o 
  -6  -2   8       10.16       10.26      0.89 o 
  -5  -2   8        0.08        0.00      0.53 o 
  -4  -2   8      225.79      219.58      4.48 o 
  -3  -2   8       18.51       18.03      0.99 o 
  -2  -2   8       39.72       38.72      1.26 o 
  -1  -2   8        3.07        3.62      0.39 o 
   0  -2   8       21.75       33.12      0.93 o 
   1  -2   8      278.36      285.54      4.64 o 
   2  -2   8       41.75       43.34      1.24 o 
   3  -2   8        2.31        2.68      0.41 o 
   4  -2   8       25.96       24.27      0.79 o 
   5  -2   8       12.94       13.09      0.85 o 
   6  -2   8       13.27       13.41      1.41 o 
   7  -2   8        0.96        1.99      1.37 o 
   8  -2   8        2.32        1.48      0.97 o 
  -8  -1   8        3.55        5.21      1.71 o 
  -7  -1   8        0.38        0.26      0.91 o 
  -6  -1   8        2.28        2.71      0.70 o 
  -5  -1   8       11.32       12.35      0.85 o 
  -4  -1   8       25.27       23.18      1.03 o 
  -3  -1   8       29.77       34.42      1.33 o 
  -2  -1   8       10.64        8.50      0.67 o 
  -1  -1   8        6.71        5.14      0.40 o 
   0  -1   8       45.25       49.94      0.96 o 
   1  -1   8      177.99      174.97      2.89 o 
   2  -1   8       28.91       29.89      0.89 o 
   3  -1   8       81.08       81.62      1.77 o 
   4  -1   8        8.78        9.56      0.51 o 
   5  -1   8       31.82       35.67      1.04 o 
   6  -1   8        2.67        1.10      0.73 o 
   7  -1   8        2.07        1.31      0.74 o 
   8  -1   8        0.02        0.00      0.72 o 
  -7   0   8       10.87       15.87      3.36 o 
  -6   0   8        8.47        9.46      1.04 o 
  -5   0   8       32.14       33.70      1.48 o 
  -4   0   8       42.12       38.68      1.48 o 
  -3   0   8      426.07      414.16      7.58 o 
  -2   0   8      239.60      264.74      4.99 o 
  -1   0   8       68.23       67.55      1.76 o 
   0   0   8       97.74       97.75      1.68 o 
   1   0   8      193.79      186.73      3.45 o 
   2   0   8        2.41        2.69      0.31 o 
   3   0   8        0.71        0.89      0.45 o 
   4   0   8      137.41      146.15      8.04 o 
   5   0   8        2.58        3.71      0.34 o 
   6   0   8       99.76      101.81      2.85 o 
   7   0   8        0.50        1.13      1.08 o 
   8   0   8        0.13        0.65      0.94 o 
   9   0   8        0.44        1.11      1.10 o 
  -7   1   8        3.53        4.61      1.11 o 
  -6   1   8        6.07        7.94      1.14 o 
  -5   1   8        5.59        5.70      1.10 o 
  -4   1   8       18.04       17.69      1.11 o 
  -3   1   8        0.47        0.09      0.54 o 
  -2   1   8       13.58       13.31      0.77 o 
  -1   1   8      161.85      167.81      2.63 o 
   0   1   8      435.45      497.87      6.86 o 
   1   1   8      802.16      801.64     11.72 o 
   2   1   8      373.03      399.02      6.33 o 
   3   1   8       12.49       14.23      3.63 o 
   4   1   8       70.26       80.38      5.19 o 
   5   1   8       41.03       41.71      3.81 o 
   6   1   8      743.37      726.22     13.93 o 
   7   1   8        6.88        8.28      0.84 o 
   8   1   8        9.39        6.14      1.08 o 
   9   1   8        4.18        7.39      1.29 o 
  -7   2   8        5.68        5.96      1.29 o 
  -6   2   8        5.29        5.77      1.02 o 
  -5   2   8        2.72        3.04      0.75 o 
  -4   2   8       25.37       27.31      1.21 o 
  -3   2   8        8.25       11.01      0.84 o 
  -2   2   8       18.97       21.72      1.21 o 
  -1   2   8        1.99        2.24      0.42 o 
   0   2   8      122.56      143.09      2.88 o 
   1   2   8        0.64        0.23      0.19 o 
   2   2   8      277.45      304.85      4.96 o 
   3   2   8        7.62        7.97      0.41 o 
   4   2   8      193.46      178.16      4.81 o 
   5   2   8       36.45       36.99      1.44 o 
   6   2   8       98.43       86.96      1.67 o 
   7   2   8        0.01        0.43      0.47 o 
   8   2   8       34.91       27.98      1.61 o 
   9   2   8        0.37        0.06      1.37 o 
  -6   3   8        9.82       11.87      1.50 o 
  -5   3   8        3.30        4.59      0.90 o 
  -4   3   8        0.58        0.97      0.67 o 
  -3   3   8        4.38        4.53      0.95 o 
  -2   3   8      139.59      137.97      3.49 o 
  -1   3   8        9.16       10.02      0.70 o 
   0   3   8       26.05       22.75      1.06 o 
   1   3   8       18.56       20.33      0.60 o 
   2   3   8        2.23        3.10      0.30 o 
   3   3   8      270.48      269.57      4.21 o 
   4   3   8        5.51        6.35      0.38 o 
   5   3   8        3.36        3.32      0.36 o 
   6   3   8        8.59        8.42      0.49 o 
   7   3   8        8.11        7.94      0.70 o 
   8   3   8        0.09        0.00      0.67 o 
   9   3   8        0.01        0.08      0.82 o 
  -5   4   8        2.28        2.08      0.94 o 
  -4   4   8        1.03        0.00      0.69 o 
  -3   4   8        0.84        0.00      0.62 o 
  -2   4   8       61.03       55.35      1.52 o 
  -1   4   8        0.17        0.10      0.57 o 
   0   4   8        2.00        2.02      0.46 o 
   1   4   8       85.24       83.27      1.53 o 
   2   4   8       79.77       75.21      1.25 o 
   3   4   8       35.36       34.86      1.13 o 
   4   4   8       10.98       11.94      0.58 o 
   5   4   8       21.30       23.19      0.77 o 
   6   4   8      147.67      143.38      3.04 o 
   7   4   8        3.21        4.51      0.68 o 
   8   4   8        0.10        0.34      0.78 o 
   9   4   8       14.28       16.49      1.43 o 
  -5   5   8        0.03        1.06      1.22 o 
  -4   5   8        0.17        0.77      0.96 o 
  -3   5   8        4.32        3.26      0.75 o 
  -2   5   8       14.48       15.43      1.00 o 
  -1   5   8       17.37       18.05      1.16 o 
   0   5   8      151.80      143.20      2.89 o 
   1   5   8      134.61      127.79      2.78 o 
   2   5   8        5.98        6.32      0.49 o 
   3   5   8       98.92       90.50      1.76 o 
   4   5   8      131.65      135.92      2.57 o 
   5   5   8       97.87      101.14      2.18 o 
   6   5   8       15.33       16.01      1.15 o 
   7   5   8       16.61       13.82      1.12 o 
   8   5   8        2.98        5.46      1.06 o 
   9   5   8       45.96       42.27      2.21 o 
  -4   6   8        0.08        0.00      1.01 o 
  -3   6   8       33.93       37.13      1.72 o 
  -2   6   8        0.37        0.45      0.77 o 
  -1   6   8      100.96       94.83      4.59 o 
   0   6   8       12.12       15.35      1.00 o 
   1   6   8      111.91      102.47      2.29 o 
   2   6   8        1.41        1.65      0.63 o 
   3   6   8       27.10       28.43      2.32 o 
   4   6   8      116.47      104.66      2.19 o 
   5   6   8      125.83      111.65      2.47 o 
   6   6   8       27.15       26.01      1.52 o 
   7   6   8       14.21       13.72      1.09 o 
   8   6   8        3.03        2.78      0.81 o 
   9   6   8        0.02        0.00      0.98 o 
  -3   7   8       13.87       12.87      1.37 o 
  -2   7   8       13.06       15.23      1.32 o 
  -1   7   8        3.99        2.05      0.84 o 
   0   7   8       34.06       32.00      1.51 o 
   1   7   8       56.01       50.62      2.01 o 
   2   7   8        0.70        2.30      0.94 o 
   3   7   8       13.77       18.32      1.19 o 
   4   7   8       85.61       94.25      2.39 o 
   5   7   8        2.42        1.19      0.59 o 
   6   7   8        2.03        4.57      1.01 o 
   7   7   8        0.70        0.45      0.84 o 
   8   7   8        0.08        0.00      0.75 o 
   9   7   8        0.02        0.00      0.99 o 
  -1   8   8        3.63        5.07      1.30 o 
   0   8   8        0.15        0.00      0.89 o 
   1   8   8        9.37       12.22      1.29 o 
   2   8   8        0.16        0.00      1.10 o 
   3   8   8       10.04       10.99      1.14 o 
   4   8   8        3.30        4.85      1.02 o 
   5   8   8        2.12        0.74      0.89 o 
   6   8   8        0.10        0.85      0.68 o 
   7   8   8        5.33        2.88      2.02 o 
   8   8   8        1.03        0.00      1.00 o 
   0   9   8        0.27        1.70      1.16 o 
   1   9   8       35.22       42.16      3.66 o 
   2   9   8       16.50       19.76      1.57 o 
   3   9   8        1.25        1.43      0.90 o 
   4   9   8        0.84        1.01      1.21 o 
   5   9   8        0.52        0.00      0.99 o 
   6   9   8        1.21        2.66      0.92 o 
   7   9   8       11.03       11.32      1.45 o 
   4  10   8        2.60        1.92      1.04 o 
   5  10   8        5.73        5.66      1.26 o 
  -5  -8   9        7.05        8.89      1.37 o 
  -4  -8   9        6.71        9.42      1.58 o 
  -3  -8   9        7.49       11.26      2.28 o 
  -2  -8   9        7.09       10.52      1.17 o 
  -1  -8   9        7.06        6.48      1.00 o 
   0  -8   9        2.58        3.10      1.01 o 
   1  -8   9        6.31        7.52      1.29 o 
  -6  -7   9        5.14        5.65      1.17 o 
  -5  -7   9        0.23        0.00      0.80 o 
  -4  -7   9        0.23        0.24      0.89 o 
  -3  -7   9        0.05        0.65      0.86 o 
  -2  -7   9        0.49        0.02      1.17 o 
  -1  -7   9        1.87        1.12      0.87 o 
   0  -7   9        6.50        5.82      0.90 o 
   1  -7   9        0.82        1.00      1.19 o 
   2  -7   9       37.80       34.15      1.86 o 
   3  -7   9        0.30        1.27      0.90 o 
  -7  -6   9        2.14        3.34      1.13 o 
  -6  -6   9        0.44        0.00      0.74 o 
  -5  -6   9        0.09        0.00      0.74 o 
  -4  -6   9       21.24       17.48      1.20 o 
  -3  -6   9        0.51        0.17      0.69 o 
  -2  -6   9        6.10        4.08      1.08 o 
  -1  -6   9       37.98       36.66      2.55 o 
   0  -6   9       51.11       47.26      1.85 o 
   1  -6   9        3.52        2.86      0.92 o 
   2  -6   9       93.47       94.10      3.06 o 
   3  -6   9        1.27        0.00      0.72 o 
   4  -6   9       44.49       46.41      2.78 o 
  -7  -5   9        3.43        3.09      1.08 o 
  -6  -5   9       18.49       17.88      1.31 o 
  -5  -5   9        2.13        2.67      0.81 o 
  -4  -5   9      126.28      120.56      2.99 o 
  -3  -5   9       83.42       87.71      2.38 o 
  -2  -5   9       84.95       76.64      2.14 o 
  -1  -5   9       65.79       65.21      1.87 o 
   0  -5   9       15.12       13.89      1.02 o 
   1  -5   9        6.25        7.94      0.87 o 
   2  -5   9       36.05       33.47      1.24 o 
   3  -5   9       20.18       18.19      1.63 o 
   4  -5   9       12.30       16.00      2.58 o 
   5  -5   9        0.03        0.20      1.20 o 
  -7  -4   9        6.81        5.63      1.16 o 
  -6  -4   9        0.86        2.29      0.85 o 
  -5  -4   9        0.05        0.33      0.70 o 
  -4  -4   9       38.11       35.97      1.51 o 
  -3  -4   9        5.57        6.07      0.82 o 
  -2  -4   9       51.34       45.42      1.40 o 
  -1  -4   9      171.49      178.49      3.34 o 
   0  -4   9        0.09        0.00      0.36 o 
   1  -4   9       15.66       14.43      1.25 o 
   2  -4   9        1.71        1.43      0.45 o 
   3  -4   9       11.42       14.29      1.10 o 
   4  -4   9        0.00        1.25      1.14 o 
   5  -4   9        7.22        8.20      1.26 o 
   6  -4   9       12.60       12.15      1.46 o 
  -7  -3   9        3.14        3.00      1.06 o 
  -6  -3   9       15.07       18.16      1.28 o 
  -5  -3   9        0.52        2.75      0.80 o 
  -4  -3   9        0.12        0.67      0.66 o 
  -3  -3   9       10.84        9.65      0.87 o 
  -2  -3   9       55.06       56.81      1.46 o 
  -1  -3   9       74.14       81.93      1.81 o 
   0  -3   9        3.22        4.45      0.58 o 
   1  -3   9        2.28        3.45      0.39 o 
   2  -3   9        0.61        1.18      0.55 o 
   3  -3   9       52.04       49.35      1.74 o 
   4  -3   9        6.95        8.74      1.14 o 
   5  -3   9        2.70        0.13      1.19 o 
   6  -3   9        5.91        4.57      1.09 o 
   7  -3   9        1.38        2.41      1.08 o 
  -7  -2   9        0.56        0.95      0.95 o 
  -6  -2   9        0.48        1.38      0.78 o 
  -5  -2   9        0.03        0.27      0.65 o 
  -4  -2   9       29.05       32.22      1.40 o 
  -3  -2   9       53.78       52.28      1.96 o 
  -2  -2   9       56.00       54.84      1.58 o 
  -1  -2   9       58.70       61.38      1.45 o 
   0  -2   9       56.61       64.69      1.31 o 
   1  -2   9       19.32       21.14      0.68 o 
   2  -2   9       84.58       88.89      2.65 o 
   3  -2   9       72.34       76.14      1.67 o 
   4  -2   9       41.07       43.02      1.50 o 
   5  -2   9        9.04        9.98      0.95 o 
   6  -2   9        1.48        0.46      0.75 o 
   7  -2   9       15.98       18.04      1.35 o 
   8  -2   9        0.20        0.83      0.95 o 
  -7  -1   9        4.34        3.57      1.10 o 
  -6  -1   9        0.65        2.16      0.80 o 
  -5  -1   9       12.65       15.73      1.13 o 
  -4  -1   9      119.36      116.36      2.52 o 
  -3  -1   9        4.07        4.72      0.74 o 
  -2  -1   9       69.87       68.13      1.79 o 
  -1  -1   9      244.53      256.65      4.12 o 
   0  -1   9       44.06       41.12      0.80 o 
   1  -1   9       22.42       25.85      0.77 o 
   2  -1   9      195.70      205.25      4.11 o 
   3  -1   9       23.47       24.62      0.82 o 
   4  -1   9       14.32       19.19      0.89 o 
   5  -1   9       10.91       11.29      0.59 o 
   6  -1   9        0.36        0.27      0.60 o 
   7  -1   9        1.61        1.16      0.72 o 
   8  -1   9        0.45        1.08      0.84 o 
  -7   0   9        0.08        1.08      1.15 o 
  -6   0   9        0.52        0.93      0.82 o 
  -5   0   9       63.48       59.54      1.99 o 
  -4   0   9       34.49       33.46      1.41 o 
  -3   0   9        7.74       10.13      1.04 o 
  -2   0   9        1.09        2.76      0.60 o 
  -1   0   9        3.57        3.15      0.49 o 
   0   0   9       90.92       89.04      1.48 o 
   1   0   9       82.52       85.05      1.82 o 
   2   0   9       65.18       62.71      1.46 o 
   3   0   9       45.31       44.44      1.16 o 
   4   0   9       12.83       12.57      1.00 o 
   5   0   9        9.75       10.02      2.38 o 
   6   0   9       47.22       40.01      1.44 o 
   7   0   9        7.06        8.33      1.09 o 
   8   0   9        2.08        2.95      1.05 o 
   9   0   9        0.01        0.00      1.34 o 
  -7   1   9        0.65        0.72      1.21 o 
  -6   1   9        5.17        4.00      0.96 o 
  -5   1   9       12.32       11.29      0.97 o 
  -4   1   9        5.36        2.88      0.71 o 
  -3   1   9       92.16       80.02      1.98 o 
  -2   1   9      117.36      120.11      2.46 o 
  -1   1   9        3.29        3.73      0.36 o 
   0   1   9        4.80        4.79      0.41 o 
   1   1   9       32.87       34.16      0.74 o 
   2   1   9        6.03        8.10      0.55 o 
   3   1   9       60.84       58.79      2.19 o 
   4   1   9       95.97      113.19      6.76 o 
   5   1   9       21.46       22.85      2.96 o 
   6   1   9      197.22      181.50      5.69 o 
   7   1   9       16.34       16.77      2.08 o 
   8   1   9        4.09        3.94      1.14 o 
   9   1   9        0.41        1.34      1.43 o 
  -6   2   9        1.08        2.58      1.03 o 
  -5   2   9        1.84        1.32      0.74 o 
  -4   2   9       52.49       45.74      1.58 o 
  -3   2   9       54.41       52.30      1.58 o 
  -2   2   9       78.03       76.46      1.86 o 
  -1   2   9       54.68       61.03      1.23 o 
   0   2   9      164.89      160.45      2.26 o 
   1   2   9       12.77       13.37      0.63 o 
   2   2   9        4.19        3.47      0.39 o 
   3   2   9        0.35        0.11      0.26 o 
   4   2   9      142.88      149.64      4.19 o 
   5   2   9        0.90        1.78      1.11 o 
   6   2   9        3.50        2.96      1.20 o 
   7   2   9        5.21        5.61      0.59 o 
   8   2   9       60.35       57.38      3.37 o 
   9   2   9        1.60        2.63      0.91 o 
  -6   3   9        1.38        1.29      1.24 o 
  -5   3   9        8.85       10.82      1.06 o 
  -4   3   9        0.04        0.03      0.68 o 
  -3   3   9       23.68       20.73      1.08 o 
  -2   3   9        8.69        9.07      0.94 o 
  -1   3   9        1.87        1.87      0.52 o 
   0   3   9        0.11        0.36      0.28 o 
   1   3   9       71.17       72.70      1.20 o 
   2   3   9      257.46      263.90      4.00 o 
   3   3   9       43.21       45.13      1.09 o 
   4   3   9       42.12       41.98      0.97 o 
   5   3   9       41.91       39.32      0.88 o 
   6   3   9       17.09       16.69      0.56 o 
   7   3   9        6.16        6.51      0.79 o 
   8   3   9        2.45        1.23      0.74 o 
   9   3   9        0.13        0.75      0.82 o 
  -5   4   9        8.59        9.53      1.36 o 
  -4   4   9        5.50        7.12      1.02 o 
  -3   4   9        0.90        0.87      0.68 o 
  -2   4   9       93.58       88.23      2.02 o 
  -1   4   9       50.12       51.58      1.52 o 
   0   4   9       95.34       91.01      2.15 o 
   1   4   9       97.91      102.38      2.07 o 
   2   4   9      106.97      107.44      1.91 o 
   3   4   9      117.29      118.30      2.44 o 
   4   4   9       38.86       39.06      1.04 o 
   5   4   9       13.15       11.51      0.62 o 
   6   4   9       31.47       32.77      1.12 o 
   7   4   9        8.83        9.38      0.81 o 
   8   4   9        1.44        1.61      0.82 o 
   9   4   9        3.13        3.88      1.27 o 
  -4   5   9        0.63        1.24      1.01 o 
  -3   5   9        4.07        3.44      0.88 o 
  -2   5   9        1.53        0.62      0.82 o 
  -1   5   9      143.69      155.24      3.44 o 
   0   5   9      140.30      128.66      3.11 o 
   1   5   9       78.77       73.22      1.93 o 
   2   5   9        0.00        0.17      0.39 o 
   3   5   9       47.84       47.30      1.25 o 
   4   5   9        5.54        6.80      0.70 o 
   5   5   9      144.62      133.80      3.42 o 
   6   5   9       71.96       65.03      2.08 o 
   7   5   9       84.70       79.70      2.42 o 
   8   5   9        0.23        0.08      1.15 o 
   9   5   9        7.16        7.41      1.63 o 
  -3   6   9       27.57       30.09      1.54 o 
  -2   6   9        0.26        0.00      0.71 o 
  -1   6   9       70.75       73.11      2.23 o 
   0   6   9        0.00        0.53      0.67 o 
   1   6   9       46.41       44.72      1.81 o 
   2   6   9      252.19      245.23      6.01 o 
   3   6   9      293.90      264.33      5.73 o 
   4   6   9        0.08        0.66      0.52 o 
   5   6   9        0.41        0.54      0.77 o 
   6   6   9       23.43       24.01      1.33 o 
   7   6   9        9.27        6.40      0.92 o 
   8   6   9       17.85       21.38      1.34 o 
   9   6   9        9.22        7.21      1.27 o 
  -2   7   9        6.57        5.54      1.27 o 
  -1   7   9        2.56        1.53      0.96 o 
   0   7   9        3.03        3.37      0.98 o 
   1   7   9        3.66        5.69      1.02 o 
   2   7   9       12.69       18.78      1.30 o 
   3   7   9        0.01        0.00      1.22 o 
   4   7   9        0.00        0.37      0.82 o 
   5   7   9        1.11        2.79      0.64 o 
   6   7   9       12.43       13.40      1.26 o 
   7   7   9       12.69       12.17      1.25 o 
   8   7   9        1.79        0.41      0.87 o 
   9   7   9        1.14        1.93      1.19 o 
  -1   8   9        0.13        0.00      0.97 o 
   0   8   9        0.54        1.27      0.98 o 
   1   8   9       12.73       16.15      1.42 o 
   2   8   9        5.20        8.71      1.12 o 
   3   8   9        3.11        3.38      0.90 o 
   4   8   9       32.80       31.27      1.93 o 
   5   8   9        0.72        1.43      0.73 o 
   6   8   9       45.50       44.81      2.17 o 
   7   8   9        1.37        0.00      0.88 o 
   8   8   9        0.41        1.07      1.01 o 
   1   9   9        0.14        1.44      1.05 o 
   2   9   9        0.65        2.44      1.19 o 
   3   9   9        0.01        0.00      0.86 o 
   4   9   9        1.14        0.58      1.47 o 
   5   9   9        0.43        0.00      0.88 o 
   6   9   9        0.86        1.33      0.87 o 
   7   9   9        0.12        0.00      0.96 o 
  -4  -8  10        1.38        0.76      1.06 o 
  -3  -8  10        0.22        0.00      1.28 o 
  -2  -8  10        7.77       12.87      1.42 o 
  -1  -8  10        0.01        0.48      0.84 o 
   0  -8  10        0.27        0.00      0.97 o 
  -5  -7  10        0.34        0.00      1.09 o 
  -4  -7  10        4.90        3.82      1.09 o 
  -3  -7  10        2.25        2.46      0.97 o 
  -2  -7  10       12.35       14.42      1.35 o 
  -1  -7  10        1.30        1.21      0.86 o 
   0  -7  10        0.21        0.12      0.73 o 
   1  -7  10        3.66        2.54      0.83 o 
   2  -7  10        5.62        6.35      1.26 o 
  -6  -6  10        1.52        0.97      1.14 o 
  -5  -6  10        4.65        4.78      1.12 o 
  -4  -6  10        1.84        1.55      1.05 o 
  -3  -6  10        0.23        0.79      0.82 o 
  -2  -6  10        8.35        9.78      1.14 o 
  -1  -6  10        4.77        3.22      0.91 o 
   0  -6  10       28.84       30.54      1.55 o 
   1  -6  10       22.93       22.45      1.31 o 
   2  -6  10        0.29        0.00      0.74 o 
   3  -6  10        4.43        6.62      1.42 o 
   4  -6  10        1.25        1.39      1.23 o 
  -7  -5  10        1.87        3.58      1.15 o 
  -6  -5  10        3.70        4.88      0.97 o 
  -5  -5  10        5.37        9.30      1.10 o 
  -4  -5  10        3.29        2.33      0.90 o 
  -3  -5  10        1.27        1.90      0.73 o 
  -2  -5  10        9.43        9.41      1.05 o 
  -1  -5  10        9.12        6.65      0.92 o 
   0  -5  10       78.41       72.20      2.26 o 
   1  -5  10       80.89       79.59      2.61 o 
   2  -5  10        2.51        2.99      0.73 o 
   3  -5  10        1.08        1.12      1.05 o 
   4  -5  10        8.59       12.73      1.52 o 
   5  -5  10        3.56        3.77      1.27 o 
  -7  -4  10        2.57        4.23      1.13 o 
  -6  -4  10        0.16        0.31      0.80 o 
  -5  -4  10       12.02       12.66      1.12 o 
  -4  -4  10       10.11       11.65      1.03 o 
  -3  -4  10      119.65      118.67      2.88 o 
  -2  -4  10      178.69      178.09      3.78 o 
  -1  -4  10        4.98        4.03      0.99 o 
   0  -4  10       95.65       89.72      2.48 o 
   1  -4  10       23.78       23.93      1.58 o 
   2  -4  10       57.41       58.30      1.65 o 
   3  -4  10        0.96        0.00      0.68 o 
   4  -4  10       21.48       21.91      1.66 o 
   5  -4  10        3.61        4.90      1.14 o 
   6  -4  10        2.85        5.02      1.25 o 
  -7  -3  10        3.20        4.78      1.19 o 
  -6  -3  10       10.60       12.87      1.21 o 
  -5  -3  10        0.16        0.27      0.73 o 
  -4  -3  10       57.13       56.46      1.86 o 
  -3  -3  10      121.38      112.47      2.72 o 
  -2  -3  10      133.76      124.03      2.82 o 
  -1  -3  10       30.87       33.15      1.12 o 
   0  -3  10       32.19       29.17      1.17 o 
   1  -3  10        2.26        2.49      0.49 o 
   2  -3  10       77.02       73.88      2.03 o 
   3  -3  10        3.34        4.72      0.91 o 
   4  -3  10       12.94       11.79      0.98 o 
   5  -3  10        1.62        2.81      0.93 o 
   6  -3  10        0.72        0.00      1.95 o 
   7  -3  10        3.05        1.75      1.09 o 
  -7  -2  10        0.48        1.60      1.06 o 
  -6  -2  10       13.59       15.19      1.25 o 
  -5  -2  10       34.02       36.91      1.63 o 
  -4  -2  10       16.74       19.29      1.17 o 
  -3  -2  10        3.84        2.96      0.71 o 
  -2  -2  10      141.95      129.52      2.89 o 
  -1  -2  10        0.35        0.49      0.48 o 
   0  -2  10       41.12       45.24      2.15 o 
   1  -2  10        1.58        1.30      0.40 o 
   2  -2  10        0.04        0.31      0.48 o 
   3  -2  10       30.99       27.75      1.21 o 
   4  -2  10        0.04        0.00      0.74 o 
   5  -2  10        0.31        0.78      0.71 o 
   6  -2  10        0.54        1.19      0.91 o 
   7  -2  10        0.01        0.59      0.88 o 
  -7  -1  10        4.19        5.85      1.24 o 
  -6  -1  10        1.33        2.24      0.87 o 
  -5  -1  10        0.70        0.57      0.74 o 
  -4  -1  10       12.42       10.38      0.97 o 
  -3  -1  10       41.98       46.58      1.59 o 
  -2  -1  10       43.94       36.95      1.34 o 
  -1  -1  10        4.87        5.36      0.56 o 
   0  -1  10        7.75        8.41      0.85 o 
   1  -1  10       21.21       22.44      0.93 o 
   2  -1  10       57.56       58.29      1.51 o 
   3  -1  10       30.91       33.25      1.06 o 
   4  -1  10       13.32       14.28      0.98 o 
   5  -1  10        1.12        1.26      0.38 o 
   6  -1  10        7.76        8.94      2.41 o 
   7  -1  10        6.45        6.63      1.32 o 
   8  -1  10        0.02        0.00      0.76 o 
  -7   0  10        4.34        4.34      1.40 o 
  -6   0  10        8.36        8.50      1.11 o 
  -5   0  10       12.57       15.20      1.18 o 
  -4   0  10        6.33        7.95      0.92 o 
  -3   0  10        8.75        8.87      0.98 o 
  -2   0  10      132.80      128.11      2.57 o 
  -1   0  10       73.11       72.44      1.88 o 
   0   0  10       40.92       50.18      1.01 o 
   1   0  10        0.22        0.40      0.39 o 
   2   0  10        2.36        4.35      0.71 o 
   3   0  10        0.32        0.09      0.31 o 
   5   0  10        0.31        0.00      1.78 o 
   6   0  10       66.64       66.30      2.00 o 
   7   0  10        2.84        4.33      0.95 o 
   8   0  10        1.77        1.21      0.94 o 
  -6   1  10       15.33       19.47      1.61 o 
  -5   1  10        0.30        1.78      0.77 o 
  -4   1  10        0.84        0.78      0.68 o 
  -3   1  10       42.91       40.26      1.52 o 
  -2   1  10      103.32      102.22      2.24 o 
  -1   1  10        5.53        6.64      0.75 o 
   0   1  10       86.21       95.26      2.08 o 
   1   1  10        0.00        0.27      0.48 o 
   2   1  10      421.94      441.59      7.14 o 
   3   1  10       32.17       31.24      0.84 o 
   4   1  10       40.92       39.17      3.32 o 
   5   1  10        0.10        0.00      1.65 o 
   6   1  10      130.43      151.15      9.01 o 
   7   1  10        2.43        1.87      0.52 o 
   8   1  10      104.19       97.25      3.81 o 
   9   1  10        4.54        5.09      1.88 o 
  -6   2  10        0.25        0.76      1.00 o 
  -5   2  10        0.11        0.00      0.83 o 
  -4   2  10        0.03        0.28      0.67 o 
  -3   2  10      118.56      115.37      2.58 o 
  -2   2  10        5.65        6.03      0.70 o 
  -1   2  10       77.17       71.81      1.54 o 
   0   2  10       11.25       10.62      0.62 o 
   1   2  10       45.56       42.78      0.94 o 
   2   2  10       77.70       82.21      1.67 o 
   3   2  10       52.34       49.77      1.09 o 
   4   2  10       51.26       51.37      1.50 o 
   5   2  10       15.17       16.60      1.82 o 
   6   2  10       10.84        8.03      1.50 o 
   7   2  10        0.88        0.92      0.42 o 
   8   2  10       36.32       26.52      1.52 o 
   9   2  10        3.67        2.99      1.13 o 
  -5   3  10        2.09        2.72      1.13 o 
  -4   3  10        0.36        0.96      0.81 o 
  -3   3  10       10.27       11.15      0.96 o 
  -2   3  10        0.11        0.37      0.58 o 
  -1   3  10       73.85       72.35      1.56 o 
   0   3  10        0.07        0.17      0.41 o 
   1   3  10       30.69       30.79      0.73 o 
   2   3  10        0.83        1.73      0.37 o 
   3   3  10       83.62       82.81      1.69 o 
   4   3  10      101.43       95.58      1.74 o 
   5   3  10       11.91       12.22      0.79 o 
   6   3  10       15.42       14.94      0.55 o 
   7   3  10        0.02        0.12      0.39 o 
   8   3  10        0.31        0.77      0.72 o 
   9   3  10        0.00        0.00      0.81 o 
  -5   4  10        0.02        1.00      1.11 o 
  -4   4  10        8.09        7.32      1.08 o 
  -3   4  10        0.07        0.00      0.71 o 
  -2   4  10       25.28       24.32      1.26 o 
  -1   4  10       11.33       10.73      0.86 o 
   0   4  10       12.53       10.79      0.85 o 
   1   4  10       69.60       77.79      1.64 o 
   2   4  10       25.18       24.60      0.87 o 
   3   4  10      113.23      107.92      2.61 o 
   4   4  10       70.29       57.78      1.46 o 
   5   4  10       15.14       17.01      0.90 o 
   6   4  10        0.00        0.05      0.59 o 
   7   4  10       19.78       19.55      1.33 o 
   8   4  10        0.14        0.00      0.73 o 
   9   4  10       12.52       15.82      1.62 o 
  -4   5  10        0.37        0.00      1.21 o 
  -3   5  10        3.85        4.90      0.99 o 
  -2   5  10        1.75        1.89      0.76 o 
  -1   5  10       32.25       27.80      1.37 o 
   0   5  10       58.20       53.54      1.98 o 
   1   5  10      102.65      101.82      2.80 o 
   2   5  10       71.03       72.10      2.10 o 
   3   5  10      146.22      140.49      2.86 o 
   4   5  10        2.03        2.64      0.75 o 
   5   5  10       63.98       60.00      2.02 o 
   6   5  10       59.70       57.49      1.95 o 
   7   5  10       37.50       34.60      1.51 o 
   8   5  10        8.55        9.81      0.95 o 
   9   5  10        0.83        0.32      0.94 o 
  -3   6  10        8.68        7.21      1.35 o 
  -2   6  10        4.93        6.47      1.05 o 
  -1   6  10        0.42        1.49      0.92 o 
   0   6  10        0.01        0.96      0.84 o 
   1   6  10       53.87       52.18      1.98 o 
   2   6  10       76.10       75.73      2.86 o 
   3   6  10        1.79        1.82      0.68 o 
   4   6  10        6.28        5.26      0.64 o 
   5   6  10        0.02        1.01      0.86 o 
   6   6  10       10.49        9.42      1.07 o 
   7   6  10        0.10        0.94      0.74 o 
   8   6  10        3.34        2.05      0.80 o 
   9   6  10        0.98        0.69      0.99 o 
  -2   7  10        0.86        1.43      1.02 o 
  -1   7  10        4.68        2.94      1.09 o 
   0   7  10       10.27        9.46      1.22 o 
   1   7  10       18.23       20.25      1.42 o 
   2   7  10        7.62       10.73      1.24 o 
   3   7  10        3.70        4.73      0.86 o 
   4   7  10        4.66        7.25      2.06 o 
   5   7  10        0.59        0.00      0.86 o 
   6   7  10       12.64       13.53      1.83 o 
   7   7  10        0.78        0.00      1.09 o 
   8   7  10        0.00        0.00      1.05 o 
   0   8  10        0.53        0.81      1.15 o 
   1   8  10       24.41       27.92      1.75 o 
   2   8  10        3.71        4.51      1.01 o 
   3   8  10        0.03        0.05      0.78 o 
   4   8  10        0.81        0.95      0.86 o 
   5   8  10       18.56       18.44      2.59 o 
   6   8  10        9.48       13.20      1.45 o 
   7   8  10        7.89        5.61      1.17 o 
   2   9  10        0.89        0.05      1.04 o 
   3   9  10        5.50        4.87      1.23 o 
   4   9  10        0.06        1.11      1.20 o 
   5   9  10        0.15        0.00      0.85 o 
   6   9  10        3.57        2.66      1.34 o 
  -2  -8  11        0.44        0.93      1.02 o 
  -4  -7  11        0.48        0.57      0.96 o 
  -3  -7  11        2.41        0.58      0.88 o 
  -2  -7  11        0.26        0.04      0.87 o 
  -1  -7  11        3.55        3.01      0.95 o 
   0  -7  11        0.04        0.00      0.88 o 
   1  -7  11        2.89        2.26      0.86 o 
   2  -7  11        4.14        4.01      1.23 o 
  -5  -6  11        0.02        0.04      0.94 o 
  -4  -6  11        0.46        0.65      0.91 o 
  -3  -6  11        7.47        7.90      1.14 o 
  -2  -6  11       10.71        6.70      1.07 o 
  -1  -6  11        3.69        3.51      0.92 o 
   0  -6  11        0.34        2.02      0.81 o 
   1  -6  11       32.74       33.21      1.75 o 
   2  -6  11       15.64       13.59      1.09 o 
   3  -6  11        0.23        0.00      1.11 o 
  -6  -5  11        1.11        1.69      1.06 o 
  -5  -5  11        3.09        3.50      1.05 o 
  -4  -5  11        0.50        0.87      0.84 o 
  -3  -5  11        4.94        3.31      0.93 o 
  -2  -5  11       37.73       35.92      2.58 o 
  -1  -5  11       38.15       44.61      1.83 o 
   0  -5  11       25.46       23.79      1.32 o 
   1  -5  11        3.77        3.63      0.85 o 
   2  -5  11        4.89        5.91      1.27 o 
   3  -5  11        0.02        0.00      1.57 o 
   4  -5  11        0.00        0.00      0.98 o 
   5  -5  11        0.02        0.00      1.07 o 
  -6  -4  11        1.98        1.19      0.86 o 
  -5  -4  11        0.00        0.07      0.76 o 
  -4  -4  11       10.89       11.95      1.07 o 
  -3  -4  11       18.41       14.83      1.23 o 
  -2  -4  11        0.03        0.00      0.64 o 
  -1  -4  11        1.02        0.00      0.67 o 
   0  -4  11       24.35       26.72      1.28 o 
   1  -4  11        5.68        5.79      0.72 o 
   2  -4  11       38.94       33.84      2.02 o 
   3  -4  11        0.20        1.10      1.02 o 
   4  -4  11        7.49        7.99      1.50 o 
   5  -4  11        0.76        1.48      1.39 o 
   6  -4  11        0.79        0.00      1.05 o 
  -6  -3  11        9.63        9.41      1.16 o 
  -5  -3  11        0.03        0.00      0.74 o 
  -4  -3  11       80.58       79.83      2.32 o 
  -3  -3  11      106.95      100.56      2.57 o 
  -2  -3  11        8.65        7.43      1.02 o 
  -1  -3  11       38.32       34.53      1.50 o 
   0  -3  11       84.43       75.67      2.16 o 
   1  -3  11       49.93       48.42      1.53 o 
   2  -3  11        0.47        0.86      0.86 o 
   3  -3  11       19.59       23.47      1.53 o 
   4  -3  11        0.44        0.00      0.77 o 
   5  -3  11        3.69        3.17      0.95 o 
   6  -3  11        0.00        0.00      1.48 o 
  -6  -2  11        3.41        4.47      0.97 o 
  -5  -2  11        2.80        3.19      0.86 o 
  -4  -2  11        9.29       11.53      1.10 o 
  -3  -2  11       60.94       66.17      2.26 o 
  -2  -2  11       16.62       21.07      1.09 o 
  -1  -2  11      147.79      146.34      3.09 o 
   0  -2  11       30.83       30.36      1.25 o 
   1  -2  11      111.01      109.88      2.56 o 
   2  -2  11       13.10       16.52      1.04 o 
   3  -2  11        3.40        3.78      0.81 o 
   4  -2  11        0.53        0.00      0.67 o 
   5  -2  11       39.01       39.84      1.86 o 
   6  -2  11        0.28        0.62      0.79 o 
   7  -2  11        1.25        1.60      0.94 o 
  -6  -1  11        2.09        1.33      1.00 o 
  -5  -1  11       40.62       49.36      2.07 o 
  -4  -1  11       13.87       15.11      1.10 o 
  -3  -1  11       37.96       43.12      1.59 o 
  -2  -1  11       30.00       30.78      1.25 o 
  -1  -1  11       21.56       20.32      0.78 o 
   0  -1  11       38.61       36.80      1.04 o 
   1  -1  11      160.02      156.88      3.46 o 
   2  -1  11       25.86       27.16      1.05 o 
   3  -1  11        2.66        3.29      0.56 o 
   4  -1  11        1.76        2.78      0.84 o 
   5  -1  11        3.11        3.50      0.52 o 
   6  -1  11        0.84        2.27      0.70 o 
   7  -1  11        0.09        0.01      0.74 o 
   8  -1  11        5.43        5.32      1.01 o 
  -6   0  11        0.04        0.30      1.16 o 
  -5   0  11        0.83        0.23      0.77 o 
  -4   0  11       88.92       93.67      2.57 o 
  -3   0  11       84.57       79.56      1.98 o 
  -2   0  11        3.00        3.75      0.63 o 
  -1   0  11       63.23       64.83      1.44 o 
   0   0  11      214.14      208.81      3.30 o 
   1   0  11        5.60        5.85      0.54 o 
   2   0  11      130.74      122.18      2.47 o 
   3   0  11        3.07        2.93      0.44 o 
   4   0  11        9.62        9.94      0.54 o 
   6   0  11       15.72       16.08      0.69 o 
   7   0  11        1.79        2.92      1.43 o 
   8   0  11        4.32        4.91      0.84 o 
  -6   1  11        4.25        3.37      1.17 o 
  -5   1  11        2.96        5.44      0.98 o 
  -4   1  11        6.31        8.08      0.99 o 
  -3   1  11       14.81       11.70      0.98 o 
  -2   1  11        4.63        3.32      0.63 o 
  -1   1  11       69.26       68.58      1.52 o 
   0   1  11       21.67       20.66      0.68 o 
   1   1  11      106.17      106.46      1.98 o 
   2   1  11       47.03       45.04      1.73 o 
   3   1  11      258.15      260.81      4.73 o 
   4   1  11        3.57        3.40      1.42 o 
   5   1  11        4.65        5.59      1.71 o 
   6   1  11        1.65        0.67      2.25 o 
   7   1  11       32.78       33.86      1.26 o 
   8   1  11       85.04       75.73      3.15 o 
  -5   2  11       15.49       12.09      1.29 o 
  -4   2  11       15.40       18.26      1.77 o 
  -3   2  11        3.28        1.99      0.91 o 
  -2   2  11        8.11        7.89      0.86 o 
  -1   2  11        0.30        0.29      0.32 o 
   0   2  11       16.75       22.22      1.12 o 
   1   2  11       41.92       40.59      1.01 o 
   2   2  11        2.74        2.38      0.53 o 
   3   2  11      121.19      115.20      2.12 o 
   4   2  11       35.56       31.84      0.84 o 
   5   2  11       69.08       66.93      3.61 o 
   6   2  11        0.39        1.85      1.23 o 
   7   2  11       12.64       11.55      1.88 o 
   8   2  11       69.08       60.00      2.65 o 
   9   2  11        0.02        0.80      0.83 o 
  -5   3  11       19.98       19.95      1.97 o 
  -4   3  11        9.06       11.92      1.22 o 
  -3   3  11        8.37        9.28      1.02 o 
  -2   3  11       38.66       36.77      1.50 o 
  -1   3  11       57.07       57.65      1.63 o 
   0   3  11      102.76       95.75      1.95 o 
   1   3  11       28.35       29.32      1.11 o 
   2   3  11       56.22       50.62      1.64 o 
   3   3  11        3.22        3.28      0.48 o 
   4   3  11      176.49      170.20      3.26 o 
   5   3  11       10.69       11.29      0.52 o 
   6   3  11        3.38        4.66      0.42 o 
   7   3  11        5.00        5.79      0.63 o 
   8   3  11        7.20        7.51      1.41 o 
   9   3  11        1.17        1.33      0.87 o 
  -4   4  11       19.20       24.23      2.20 o 
  -3   4  11       11.35       15.06      1.42 o 
  -2   4  11        1.23        3.26      0.93 o 
  -1   4  11        3.56        2.45      0.77 o 
   0   4  11      281.65      261.31      5.80 o 
   1   4  11        1.77        3.10      0.72 o 
   2   4  11       12.57       13.61      0.72 o 
   3   4  11       89.38       84.51      2.61 o 
   4   4  11       42.44       42.15      2.06 o 
   5   4  11       79.25       74.57      1.88 o 
   6   4  11        8.24       10.00      0.79 o 
   7   4  11        6.13        6.07      0.72 o 
   8   4  11        0.91        0.00      0.76 o 
   9   4  11        1.90        4.03      1.75 o 
  -3   5  11        1.49        0.91      1.04 o 
  -2   5  11        0.89        0.78      0.83 o 
  -1   5  11        0.27        1.16      0.80 o 
   0   5  11        1.20        0.96      0.79 o 
   1   5  11        3.83        4.82      0.85 o 
   2   5  11       79.13       81.71      2.37 o 
   3   5  11        9.43       10.75      0.69 o 
   4   5  11        2.59        2.53      0.91 o 
   5   5  11        0.71        0.35      0.66 o 
   6   5  11        8.00        9.79      0.98 o 
   7   5  11        0.36        0.09      0.62 o 
   8   5  11       16.82       15.09      1.09 o 
   9   5  11        5.00        3.82      1.08 o 
  -2   6  11        0.10        0.01      0.88 o 
  -1   6  11        0.40        0.00      0.88 o 
   0   6  11        0.09        0.00      0.78 o 
   1   6  11        3.16        4.36      0.90 o 
   2   6  11        2.22        2.88      0.81 o 
   3   6  11       10.66       10.00      1.05 o 
   4   6  11       16.11       18.46      1.55 o 
   5   6  11       12.07        9.48      1.11 o 
   6   6  11        1.40        1.49      0.81 o 
   7   6  11        2.59        1.68      0.81 o 
   8   6  11        4.29        3.13      1.02 o 
  -1   7  11        0.85        0.00      0.97 o 
   0   7  11        0.08        0.19      0.91 o 
   1   7  11        0.86        1.56      0.89 o 
   2   7  11        0.02        0.00      0.71 o 
   3   7  11        0.98        0.70      0.78 o 
   4   7  11        0.81        0.86      0.85 o 
   5   7  11        4.63        6.65      1.25 o 
   6   7  11       37.79       38.80      1.98 o 
   7   7  11        1.53        0.62      1.49 o 
   8   7  11        3.29        2.50      1.02 o 
   0   8  11        2.08        1.44      1.12 o 
   1   8  11        0.01        0.57      0.95 o 
   2   8  11        5.80        2.84      1.00 o 
   3   8  11        3.60        4.89      1.11 o 
   4   8  11        1.06        1.59      0.88 o 
   5   8  11       11.32       11.15      1.57 o 
   6   8  11       15.12       13.96      1.45 o 
   7   8  11        0.13        0.00      0.98 o 
   3   9  11        2.71        3.91      1.21 o 
   4   9  11        3.47        5.11      1.16 o 
   5   9  11        2.62        4.89      1.10 o 
  -3  -7  12        0.10        0.05      0.97 o 
  -2  -7  12        0.02        0.16      0.93 o 
  -1  -7  12        0.40        1.27      1.08 o 
   0  -7  12        0.53        1.02      0.99 o 
   1  -7  12        0.00        0.57      0.82 o 
  -5  -6  12        1.49        1.03      1.08 o 
  -4  -6  12        4.19        4.45      1.67 o 
  -3  -6  12        0.05        0.12      0.87 o 
  -2  -6  12        0.35        0.00      0.82 o 
  -1  -6  12        1.65        2.06      0.87 o 
   0  -6  12        6.07        7.20      1.14 o 
   1  -6  12        8.01        8.85      1.09 o 
   2  -6  12        0.03        0.43      0.99 o 
   3  -6  12        1.47        0.00      1.22 o 
  -5  -5  12       10.20       11.69      1.43 o 
  -4  -5  12        1.19        1.27      0.89 o 
  -3  -5  12       12.99       12.65      1.27 o 
  -2  -5  12        2.89        2.05      0.88 o 
  -1  -5  12       25.64       23.25      1.40 o 
   0  -5  12        1.75        0.79      0.83 o 
   1  -5  12        6.78        5.71      1.24 o 
   2  -5  12        1.02        0.00      1.04 o 
   3  -5  12        1.46        1.47      0.91 o 
   4  -5  12       10.75       11.36      1.59 o 
  -6  -4  12        0.28        0.12      1.08 o 
  -5  -4  12        3.72        3.66      1.11 o 
  -4  -4  12        2.68        3.44      1.01 o 
  -3  -4  12        0.18        0.02      0.79 o 
  -2  -4  12       37.47       36.19      1.71 o 
  -1  -4  12        1.68        1.00      0.72 o 
   0  -4  12       85.97       83.02      2.42 o 
   1  -4  12       34.78       36.10      2.02 o 
   2  -4  12       21.62       20.26      1.70 o 
   3  -4  12        0.95        0.23      1.28 o 
   4  -4  12       17.73       15.01      1.73 o 
   5  -4  12        4.37        4.23      1.18 o 
  -6  -3  12        0.91        1.70      1.12 o 
  -5  -3  12        5.34        4.10      1.09 o 
  -4  -3  12        0.24        0.59      0.86 o 
  -3  -3  12        0.00        0.00      0.73 o 
  -2  -3  12       70.97       70.90      2.34 o 
  -1  -3  12        5.10        4.90      0.82 o 
   0  -3  12       50.48       46.17      1.63 o 
   1  -3  12        6.59        7.33      0.99 o 
   2  -3  12       30.44       29.99      1.80 o 
   3  -3  12        8.81        8.37      1.14 o 
   4  -3  12       22.13       22.49      1.81 o 
   5  -3  12        2.26        1.48      0.92 o 
   6  -3  12        4.90        5.99      1.16 o 
  -6  -2  12        3.28        4.72      1.34 o 
  -5  -2  12        3.58        3.57      1.05 o 
  -4  -2  12       14.19       12.17      1.80 o 
  -3  -2  12       82.61       79.72      2.59 o 
  -2  -2  12       43.57       45.46      1.80 o 
  -1  -2  12       19.05       18.10      1.12 o 
   0  -2  12       39.64       40.67      1.24 o 
   1  -2  12       15.09       13.55      1.29 o 
   2  -2  12       16.33       16.33      1.96 o 
   3  -2  12       45.69       44.80      3.24 o 
   4  -2  12       20.74       21.84      1.37 o 
   5  -2  12        1.77        2.63      0.74 o 
   6  -2  12       24.99       24.67      1.54 o 
   7  -2  12        5.23        4.40      1.55 o 
  -6  -1  12       11.51       12.68      1.74 o 
  -5  -1  12       20.59       21.07      1.61 o 
  -4  -1  12        8.88       10.92      1.31 o 
  -3  -1  12       37.29       31.82      1.63 o 
  -2  -1  12      136.35      135.22      3.51 o 
  -1  -1  12       93.02       88.39      2.49 o 
   0  -1  12      130.06      132.26      2.79 o 
   1  -1  12       11.87       11.25      0.79 o 
   2  -1  12       59.85       58.30      2.32 o 
   3  -1  12        4.15        1.95      0.72 o 
   4  -1  12      129.30      123.07      3.76 o 
   5  -1  12        6.17        5.10      0.76 o 
   6  -1  12       23.17       23.95      1.34 o 
   7  -1  12        0.10        0.00      0.70 o 
  -6   0  12       20.59       22.21      3.41 o 
  -5   0  12       14.38       17.57      1.55 o 
  -4   0  12        8.80        9.08      1.19 o 
  -3   0  12        0.21        0.09      0.78 o 
  -2   0  12      119.51      109.06      3.02 o 
  -1   0  12        9.94       10.00      0.93 o 
   0   0  12      157.63      152.75      3.53 o 
   1   0  12        4.58        4.52      0.66 o 
   2   0  12       11.98        9.98      0.74 o 
   3   0  12       13.18       14.64      0.89 o 
   4   0  12       29.25       27.84      1.23 o 
   5   0  12       12.61       12.42      0.72 o 
   6   0  12       12.27       12.45      0.54 o 
   7   0  12        4.38        4.01      0.70 o 
   8   0  12        5.62        5.67      0.86 o 
  -5   1  12        0.08        0.00      1.00 o 
  -4   1  12       29.94       30.33      2.13 o 
  -3   1  12       32.48       26.67      1.57 o 
  -2   1  12       42.92       40.10      2.20 o 
  -1   1  12       41.66       41.93      1.77 o 
   0   1  12      103.17       95.91      3.83 o 
   1   1  12        1.47        2.35      0.45 o 
   2   1  12        0.38        0.65      0.55 o 
   3   1  12        7.01        6.13      0.57 o 
   4   1  12       39.40       39.93      1.11 o 
   5   1  12       30.37       28.17      3.01 o 
   6   1  12        7.09        7.26      1.98 o 
   7   1  12        2.52        0.98      5.10 o 
   8   1  12       24.81       23.85      1.47 o 
  -5   2  12        1.67        0.69      1.05 o 
  -4   2  12        2.45        2.11      1.02 o 
  -3   2  12        9.28        7.71      1.12 o 
  -2   2  12       34.62       32.89      1.63 o 
  -1   2  12      154.89      145.28      3.64 o 
   0   2  12       92.25       82.62      2.32 o 
   1   2  12       48.34       50.76      1.51 o 
   2   2  12       17.59       14.17      0.86 o 
   3   2  12       17.33       17.10      0.86 o 
   4   2  12       21.55       19.77      0.71 o 
   5   2  12        7.84        7.12      1.98 o 
   6   2  12       27.55       31.15      2.59 o 
   7   2  12        0.18        0.91      1.17 o 
   8   2  12        0.84        0.26      0.65 o 
  -4   3  12        9.25        9.09      1.63 o 
  -3   3  12        1.46        2.90      1.02 o 
  -2   3  12       43.82       41.47      1.87 o 
  -1   3  12        2.44        2.85      0.85 o 
   0   3  12       36.82       32.39      1.31 o 
   1   3  12       47.52       46.13      2.29 o 
   2   3  12      161.53      137.30      3.71 o 
   3   3  12        2.90        2.69      0.67 o 
   4   3  12        0.75        1.62      0.52 o 
   5   3  12       36.01       36.62      1.16 o 
   6   3  12       58.01       56.59      1.46 o 
   7   3  12        0.05        0.51      0.53 o 
   8   3  12        7.80        9.55      0.99 o 
  -4   4  12       12.78       16.32      1.63 o 
  -3   4  12        1.69        4.11      1.10 o 
  -2   4  12       30.64       31.45      1.76 o 
  -1   4  12        4.56        6.27      0.89 o 
   0   4  12        3.71        2.81      0.78 o 
   1   4  12        0.08        0.21      0.63 o 
   2   4  12        3.31        3.70      0.48 o 
   3   4  12       17.92       21.04      1.45 o 
   4   4  12        2.90        5.02      0.89 o 
   5   4  12        5.13        4.46      0.76 o 
   6   4  12       16.44       14.02      0.90 o 
   7   4  12        0.74        0.36      0.63 o 
   8   4  12        4.54        6.43      0.82 o 
  -3   5  12        0.74        1.58      1.10 o 
  -2   5  12        8.98        9.18      1.29 o 
  -1   5  12        4.95        4.26      0.90 o 
   0   5  12        0.65        0.35      0.77 o 
   1   5  12        2.19        2.01      0.76 o 
   2   5  12       90.52       82.46      2.35 o 
   3   5  12       10.87       11.93      2.80 o 
   4   5  12       28.01       25.84      1.95 o 
   5   5  12        0.44        0.00      0.73 o 
   6   5  12        0.46        0.00      0.64 o 
   7   5  12        0.91        0.98      0.69 o 
   8   5  12       22.44       22.22      1.27 o 
  -2   6  12        5.26        6.12      1.41 o 
  -1   6  12        4.44        3.78      1.01 o 
   0   6  12        0.04        0.01      1.01 o 
   1   6  12       40.41       46.79      1.94 o 
   2   6  12        8.32       10.14      1.11 o 
   3   6  12        0.04        0.00      0.93 o 
   4   6  12       69.72       68.97      3.04 o 
   5   6  12        0.80        0.32      0.89 o 
   6   6  12        0.10        0.28      0.90 o 
   7   6  12        0.05        0.00      1.07 o 
   8   6  12        4.51        3.65      0.94 o 
   0   7  12        2.46        2.93      1.04 o 
   1   7  12        7.57        7.92      1.16 o 
   2   7  12        0.08        0.13      0.94 o 
   3   7  12        0.19        0.00      0.73 o 
   4   7  12       23.99       26.58      2.21 o 
   5   7  12       25.90       26.87      1.95 o 
   6   7  12        1.08        2.54      1.08 o 
   7   7  12        3.73        2.16      1.00 o 
   1   8  12        7.62       10.73      1.40 o 
   2   8  12        0.20        0.00      1.14 o 
   3   8  12        9.46       10.93      1.31 o 
   4   8  12        0.02        0.00      1.51 o 
   5   8  12        0.02        0.38      1.33 o 
   6   8  12        4.90        5.85      1.41 o 
  -4  -6  13        3.35        4.96      1.23 o 
  -3  -6  13        0.33        1.25      0.99 o 
  -2  -6  13        0.24        0.62      0.88 o 
  -1  -6  13        0.12        0.00      0.92 o 
   0  -6  13        0.22        0.03      0.88 o 
   1  -6  13        3.81        3.36      1.83 o 
   2  -6  13        0.15        0.78      1.05 o 
  -4  -5  13        0.00        0.00      0.88 o 
  -3  -5  13        3.73        5.14      1.10 o 
  -2  -5  13        0.04        0.00      0.82 o 
  -1  -5  13        4.36        1.71      0.93 o 
   0  -5  13       13.82       13.46      1.22 o 
   1  -5  13        0.85        1.17      0.65 o 
   2  -5  13        9.96       12.34      2.09 o 
   3  -5  13       15.78       15.49      1.40 o 
  -5  -4  13        1.93        1.56      1.07 o 
  -4  -4  13        0.00        0.74      0.92 o 
  -3  -4  13        0.66        0.00      0.79 o 
  -2  -4  13        1.66        1.88      0.86 o 
  -1  -4  13        8.33        7.43      0.97 o 
   0  -4  13       24.73       26.73      1.87 o 
   1  -4  13        5.03        6.12      1.28 o 
   2  -4  13        2.34        2.75      1.11 o 
   3  -4  13        3.67        4.37      1.17 o 
   4  -4  13        0.26        0.83      0.91 o 
   5  -4  13        0.00        0.00      1.02 o 
  -5  -3  13        5.04        3.74      1.15 o 
  -4  -3  13        1.64        0.90      0.95 o 
  -3  -3  13        0.11        0.00      0.71 o 
  -2  -3  13        5.25        3.74      0.90 o 
  -1  -3  13       94.02       82.21      2.49 o 
   0  -3  13        5.94        6.01      0.88 o 
   1  -3  13       18.08       19.27      1.58 o 
   2  -3  13        0.03        0.05      0.87 o 
   3  -3  13       12.92       15.49      1.42 o 
   4  -3  13        1.28        1.99      0.95 o 
   5  -3  13       11.78       11.63      1.33 o 
  -5  -2  13       19.46       19.79      1.84 o 
  -4  -2  13        0.11        0.44      0.87 o 
  -3  -2  13        0.12        0.00      0.78 o 
  -2  -2  13        0.28        0.49      1.03 o 
  -1  -2  13      124.03      124.53      3.67 o 
   0  -2  13       20.50       21.05      1.10 o 
   1  -2  13      150.35      146.39      5.05 o 
   2  -2  13       10.26       12.20      1.21 o 
   3  -2  13       63.11       56.63      2.38 o 
   4  -2  13        0.93        1.24      1.57 o 
   5  -2  13       19.89       22.12      1.85 o 
   6  -2  13        0.46        0.00      0.86 o 
  -5  -1  13       13.43       15.64      1.55 o 
  -4  -1  13        2.11        2.15      1.41 o 
  -3  -1  13       41.08       39.54      1.85 o 
  -2  -1  13        0.00        0.00      0.82 o 
  -1  -1  13       44.09       43.26      1.67 o 
   0  -1  13       38.95       36.33      1.50 o 
   1  -1  13       47.53       41.29      2.11 o 
   2  -1  13       20.81       22.05      1.58 o 
   3  -1  13       76.99       77.63      2.81 o 
   4  -1  13        0.13        0.00      0.63 o 
   5  -1  13        0.61        1.35      0.68 o 
   6  -1  13        1.50        0.67      0.71 o 
   7  -1  13        1.13        1.38      0.91 o 
  -5   0  13        2.60        2.55      1.12 o 
  -4   0  13        0.14        1.66      1.31 o 
  -3   0  13        1.45        0.15      0.86 o 
  -2   0  13       13.13       14.66      1.17 o 
  -1   0  13        5.41        5.30      0.86 o 
   0   0  13        1.08        0.36      0.59 o 
   1   0  13       22.30       22.14      1.26 o 
   2   0  13       60.98       62.42      2.10 o 
   3   0  13        1.65        0.81      0.58 o 
   4   0  13       25.53       27.17      1.20 o 
   5   0  13        0.35        0.56      0.53 o 
   6   0  13        0.08        0.02      0.51 o 
   7   0  13        6.34        8.08      0.78 o 
  -5   1  13        0.02        0.00      1.01 o 
  -4   1  13        0.01        0.00      0.92 o 
  -3   1  13       12.35       15.27      1.88 o 
  -2   1  13        6.90        4.97      0.93 o 
  -1   1  13       15.94       15.92      1.12 o 
   0   1  13       12.53       10.84      0.87 o 
   1   1  13       41.43       38.39      1.66 o 
   2   1  13       68.24       66.72      2.82 o 
   3   1  13       14.44       14.71      0.95 o 
   4   1  13       78.80       76.48      2.24 o 
   5   1  13       23.06       25.57      2.92 o 
   6   1  13       11.91       12.42      2.38 o 
   7   1  13        0.57        1.09      1.34 o 
   8   1  13       25.29       28.57      5.48 o 
  -4   2  13        0.66        0.08      0.96 o 
  -3   2  13        2.00        1.66      0.94 o 
  -2   2  13       19.38       22.35      1.44 o 
  -1   2  13       37.58       37.44      1.63 o 
   0   2  13        0.18        0.36      0.62 o 
   1   2  13        7.69        8.05      0.57 o 
   2   2  13       21.83       18.33      1.34 o 
   3   2  13        5.69        6.76      0.81 o 
   4   2  13       98.43       93.01      2.25 o 
   5   2  13        0.56        0.00      0.38 o 
   6   2  13       28.91       25.59      3.23 o 
   7   2  13        1.67        1.51      1.39 o 
   8   2  13        9.59        7.69      1.95 o 
  -4   3  13        4.54        2.55      1.25 o 
  -3   3  13        6.77        8.08      1.24 o 
  -2   3  13       12.77       14.44      1.32 o 
  -1   3  13        9.73       11.35      1.12 o 
   0   3  13       71.49       63.94      2.09 o 
   1   3  13       22.23       23.50      1.35 o 
   2   3  13       33.95       27.47      1.69 o 
   3   3  13        3.76        3.44      0.87 o 
   4   3  13       68.82       64.97      2.18 o 
   5   3  13        9.19       10.11      0.81 o 
   6   3  13       33.74       36.09      2.49 o 
   7   3  13        0.85        0.00      1.35 o 
   8   3  13        0.07        0.00      1.43 o 
  -3   4  13        2.62        1.55      1.04 o 
  -2   4  13       17.20       17.25      1.47 o 
  -1   4  13        6.20        9.80      1.46 o 
   0   4  13        2.46        1.52      0.72 o 
   1   4  13       12.44       12.36      0.98 o 
   2   4  13      143.20      132.24      4.58 o 
   3   4  13        0.99        1.31      0.86 o 
   4   4  13       12.82       16.03      1.26 o 
   5   4  13       16.08       14.37      1.04 o 
   6   4  13        6.55        4.87      0.75 o 
   7   4  13        0.31        0.24      0.60 o 
   8   4  13        2.62        4.18      0.74 o 
  -2   5  13        1.91        2.15      1.07 o 
  -1   5  13        0.11        0.98      0.79 o 
   0   5  13        0.04        0.00      0.81 o 
   1   5  13        1.36        0.25      0.71 o 
   2   5  13       16.12       16.88      1.15 o 
   3   5  13       19.90       16.97      1.55 o 
   4   5  13       16.66       18.85      1.52 o 
   5   5  13        2.11        0.44      1.12 o 
   6   5  13        4.28        1.63      1.52 o 
   7   5  13        0.07        0.00      1.06 o 
   8   5  13        0.14        0.60      0.72 o 
  -1   6  13        0.28        1.62      0.93 o 
   0   6  13        2.23        0.51      0.91 o 
   1   6  13        3.35        4.92      1.62 o 
   2   6  13        0.69        0.00      0.72 o 
   3   6  13        1.06        3.10      1.21 o 
   4   6  13       12.68       14.06      1.53 o 
   5   6  13        0.68        0.68      1.76 o 
   6   6  13        5.58        6.17      1.15 o 
   7   6  13        0.63        0.20      0.82 o 
   0   7  13        3.36        3.94      1.12 o 
   1   7  13        0.32        0.60      1.07 o 
   2   7  13        7.48       10.88      1.96 o 
   3   7  13        0.06        0.60      0.75 o 
   4   7  13        5.05        1.16      1.83 o 
   5   7  13        1.92        3.59      1.20 o 
   6   7  13        0.26        0.00      0.99 o 
   7   7  13        0.11        0.98      1.45 o 
   3   8  13        0.55        1.29      0.99 o 
   4   8  13        0.50        1.28      1.25 o 
   5   8  13        2.50        0.75      1.21 o 
  -2  -6  14        0.27        0.90      1.07 o 
  -1  -6  14        3.16        3.88      1.13 o 
   0  -6  14        4.45        5.14      1.05 o 
  -3  -5  14        6.80        9.08      1.59 o 
  -2  -5  14        1.75        1.96      1.04 o 
  -1  -5  14        0.13        0.00      0.86 o 
   0  -5  14        2.67        2.85      0.87 o 
   1  -5  14        7.64        9.58      1.61 o 
   2  -5  14        5.77        8.29      1.57 o 
  -4  -4  14        0.26        0.00      0.95 o 
  -3  -4  14        0.20        0.31      0.87 o 
  -2  -4  14        0.05        0.00      0.76 o 
  -1  -4  14        7.07        8.15      1.12 o 
   0  -4  14       12.39       14.66      1.85 o 
   1  -4  14        1.10        0.46      1.07 o 
   2  -4  14        0.57        0.00      0.98 o 
   3  -4  14        0.07        0.00      0.95 o 
   4  -4  14        0.02        0.00      0.78 o 
  -4  -3  14        0.23        0.00      0.88 o 
  -3  -3  14        0.08        0.00      0.82 o 
  -2  -3  14        4.07        3.45      0.91 o 
  -1  -3  14       43.55       41.38      1.94 o 
   0  -3  14       22.44       22.86      1.69 o 
   1  -3  14       10.44        9.66      1.35 o 
   2  -3  14        4.65        5.10      1.16 o 
   3  -3  14        0.65        0.56      0.93 o 
   4  -3  14        1.22        2.02      2.04 o 
   5  -3  14        0.07        0.00      0.72 o 
  -5  -2  14        1.51        2.40      1.13 o 
  -4  -2  14        1.02        0.00      0.91 o 
  -3  -2  14        1.74        1.55      0.88 o 
  -2  -2  14        0.00        0.47      0.75 o 
  -1  -2  14        0.00        0.00      0.64 o 
   0  -2  14       14.13       15.58      1.10 o 
   1  -2  14        0.00        0.49      0.92 o 
   2  -2  14        2.34        2.80      1.70 o 
   3  -2  14        0.03        0.00      0.79 o 
   4  -2  14        3.65        3.36      0.92 o 
   5  -2  14        7.13        6.10      1.03 o 
   6  -2  14        1.61        1.62      1.00 o 
  -5  -1  14        0.02        0.72      1.07 o 
  -4  -1  14        0.84        1.88      1.18 o 
  -3  -1  14        1.76        2.57      0.91 o 
  -2  -1  14        0.70        0.01      0.75 o 
  -1  -1  14        4.10        3.52      0.80 o 
   0  -1  14       34.14       36.10      1.69 o 
   1  -1  14        1.50        3.65      2.90 o 
   2  -1  14        0.37        1.28      0.95 o 
   3  -1  14        6.07        6.98      1.01 o 
   4  -1  14        1.14        1.96      0.78 o 
   5  -1  14        1.14        1.16      0.72 o 
   6  -1  14        7.95        8.02      0.78 o 
  -4   0  14        5.88        5.93      1.18 o 
  -3   0  14        0.15        0.00      0.81 o 
  -2   0  14        9.73       13.58      1.18 o 
  -1   0  14       20.09       19.91      1.22 o 
   0   0  14       20.08       18.53      1.20 o 
   1   0  14        1.86        2.33      0.96 o 
   2   0  14        1.55        2.25      0.87 o 
   3   0  14       11.76       10.66      0.90 o 
   4   0  14        4.16        4.67      0.86 o 
   5   0  14        4.74        4.25      0.63 o 
   6   0  14        5.86        6.27      2.59 o 
   7   0  14        0.09        0.71      0.61 o 
  -4   1  14        2.15        0.72      1.12 o 
  -3   1  14        0.42        1.37      0.89 o 
  -2   1  14        0.00        0.00      0.89 o 
  -1   1  14       55.91       55.92      2.36 o 
   0   1  14       29.03       28.79      1.33 o 
   1   1  14        6.56        7.58      1.17 o 
   2   1  14        0.04        0.00      0.71 o 
   3   1  14        7.49        7.86      0.84 o 
   4   1  14        0.01        0.32      0.56 o 
   5   1  14       14.17       15.86      0.86 o 
   6   1  14        0.64        2.89      1.67 o 
   7   1  14        0.20        2.07      1.71 o 
  -4   2  14        2.13        0.00      1.23 o 
  -3   2  14        3.67        3.41      1.03 o 
  -2   2  14        0.58        0.00      0.78 o 
  -1   2  14        0.60        0.77      0.74 o 
   0   2  14       25.17       23.56      1.43 o 
   1   2  14        1.56        1.22      1.44 o 
   2   2  14       33.86       32.00      3.18 o 
   3   2  14       18.08       16.98      1.11 o 
   4   2  14        3.24        3.65      0.69 o 
   5   2  14       16.53       17.28      0.93 o 
   6   2  14        0.46        0.00      1.53 o 
   7   2  14        1.79        2.05      1.91 o 
  -3   3  14        3.50        4.32      1.15 o 
  -2   3  14        0.06        0.62      0.89 o 
  -1   3  14        3.90        4.31      0.91 o 
   0   3  14        3.14        1.26      0.89 o 
   1   3  14        0.13        0.00      0.58 o 
   2   3  14        3.58        1.10      0.99 o 
   3   3  14        1.56        1.57      0.83 o 
   4   3  14       14.36       12.61      1.02 o 
   5   3  14        0.02        0.00      0.66 o 
   6   3  14        6.64        8.08      0.73 o 
   7   3  14        1.20        0.36      1.85 o 
   8   3  14        3.85        0.00      1.54 o 
  -2   4  14        0.22        0.09      0.94 o 
  -1   4  14        0.08        0.00      0.80 o 
   0   4  14        5.94        5.70      0.87 o 
   1   4  14        9.69       12.61      1.14 o 
   2   4  14       27.08       23.92      3.92 o 
   3   4  14        0.52        0.00      0.86 o 
   4   4  14        0.04        0.00      0.81 o 
   5   4  14        4.27        6.34      0.89 o 
   6   4  14        1.31        0.68      0.64 o 
   7   4  14        6.94        6.14      1.23 o 
  -1   5  14        7.63       11.30      1.34 o 
   0   5  14        0.85        0.89      0.99 o 
   1   5  14        0.13        0.35      0.80 o 
   2   5  14        6.99        5.67      0.97 o 
   3   5  14       10.74       11.78      1.43 o 
   4   5  14       34.71       31.46      1.91 o 
   5   5  14       39.08       48.11      2.53 o 
   6   5  14        8.45        8.91      1.04 o 
   7   5  14        0.14        0.71      1.27 o 
   0   6  14        3.87        7.30      1.35 o 
   1   6  14       25.57       31.71      1.90 o 
   2   6  14        4.57        6.60      1.01 o 
   3   6  14        0.34        0.57      1.14 o 
   4   6  14       34.62       42.33      2.39 o 
   5   6  14        1.00        0.83      0.99 o 
   6   6  14       13.51       14.29      2.24 o 
   7   6  14        2.22        1.98      1.03 o 
   2   7  14        0.02        0.00      0.88 o 
   3   7  14        3.17        4.19      1.41 o 
   4   7  14        0.36        0.95      1.55 o 
   5   7  14        3.89        5.35      2.12 o 
   6   7  14        1.58        1.86      1.14 o 
  -2  -5  15        0.40        1.43      1.05 o 
  -1  -5  15        1.37        1.71      0.99 o 
   0  -5  15        1.81        1.76      2.16 o 
   1  -5  15        1.03        2.43      1.41 o 
  -3  -4  15        2.63        3.92      1.11 o 
  -2  -4  15        0.13        0.00      0.95 o 
  -1  -4  15        2.63        3.90      1.00 o 
   0  -4  15        4.98        4.87      0.84 o 
   1  -4  15        6.06        5.98      2.67 o 
   2  -4  15        7.14        9.70      1.51 o 
   3  -4  15       12.50       15.13      1.69 o 
  -3  -3  15        3.92        3.95      1.04 o 
  -2  -3  15        4.05        4.02      1.26 o 
  -1  -3  15        0.88        1.07      1.33 o 
   0  -3  15        0.48        0.36      0.84 o 
   1  -3  15        3.65        3.84      1.15 o 
   2  -3  15        5.11        4.10      1.17 o 
   3  -3  15        1.79        2.24      1.06 o 
   4  -3  15        0.73        0.28      1.01 o 
  -4  -2  15        1.29        2.97      1.10 o 
  -3  -2  15        0.30        0.39      0.85 o 
  -2  -2  15        0.50        1.09      0.81 o 
  -1  -2  15        3.44        4.80      0.96 o 
   0  -2  15        5.65        5.22      0.78 o 
   1  -2  15       15.17       12.36      1.44 o 
   2  -2  15        8.39        5.56      1.16 o 
   3  -2  15       15.91       18.59      2.89 o 
   4  -2  15        4.31        4.57      1.04 o 
   5  -2  15        0.24        0.00      0.84 o 
  -4  -1  15        3.10        2.19      1.43 o 
  -3  -1  15        0.23        0.80      1.01 o 
  -2  -1  15        1.57        1.26      0.82 o 
  -1  -1  15        0.67        0.00      0.74 o 
   0  -1  15       23.90       27.60      1.38 o 
   1  -1  15        0.05        0.00      0.84 o 
   2  -1  15       39.20       37.12      2.02 o 
   3  -1  15        0.76        2.66      0.88 o 
   4  -1  15        0.31        0.01      0.75 o 
   5  -1  15        1.39        1.22      0.78 o 
   6  -1  15        7.09        9.34      1.30 o 
  -4   0  15        3.15        4.79      1.18 o 
  -3   0  15        3.39        2.31      0.99 o 
  -2   0  15        0.39        0.75      0.82 o 
  -1   0  15        0.32        0.20      0.83 o 
   0   0  15       14.27       15.92      1.09 o 
   1   0  15       14.15       10.01      1.32 o 
   2   0  15       12.80       13.28      1.33 o 
   3   0  15        4.07        3.90      0.93 o 
   4   0  15        2.12        2.79      0.69 o 
   5   0  15        0.08        0.38      1.12 o 
   6   0  15        0.00        1.47      1.69 o 
  -3   1  15        1.20        0.82      0.95 o 
  -2   1  15        0.14        0.00      0.79 o 
  -1   1  15        0.47        0.00      0.88 o 
   0   1  15        1.60        2.40      0.77 o 
   1   1  15        0.55        0.03      0.89 o 
   2   1  15        7.86        7.06      1.92 o 
   3   1  15        0.99        0.00      0.76 o 
   4   1  15        9.73       10.10      0.89 o 
   5   1  15        0.10        0.00      0.74 o 
   6   1  15        9.12       10.51      2.42 o 
   7   1  15        0.50        1.94      1.80 o 
  -3   2  15        0.46        0.00      0.90 o 
  -2   2  15        0.79        0.00      1.06 o 
  -1   2  15        1.90        2.47      0.94 o 
   0   2  15        0.01        1.58      0.76 o 
   1   2  15       60.77       58.72      2.75 o 
   2   2  15       25.65       27.78      1.79 o 
   3   2  15        0.04        0.30      0.80 o 
   4   2  15        0.10        0.00      0.62 o 
   5   2  15        0.57        0.00      0.58 o 
   6   2  15        8.11        6.50      2.74 o 
   7   2  15        0.17        2.22      2.00 o 
  -2   3  15        0.93        1.25      0.95 o 
  -1   3  15        5.44        7.30      1.22 o 
   0   3  15        6.15        7.52      1.07 o 
   1   3  15        1.31        1.38      0.79 o 
   2   3  15        0.06        1.31      1.40 o 
   3   3  15       12.77       14.48      1.37 o 
   4   3  15        5.05        6.32      1.08 o 
   5   3  15        2.94        1.98      0.83 o 
   6   3  15        2.52        2.09      0.84 o 
   7   3  15        0.37        0.00      1.83 o 
  -1   4  15        7.03        9.64      1.39 o 
   0   4  15        0.69        0.19      1.40 o 
   1   4  15        6.64        5.89      0.89 o 
   2   4  15        0.19        1.36      1.04 o 
   3   4  15        2.63        1.73      1.00 o 
   4   4  15        1.08        1.75      0.92 o 
   5   4  15        0.10        0.00      0.74 o 
   6   4  15        5.63        4.06      0.83 o 
   7   4  15        4.28        5.75      0.83 o 
   0   5  15        2.72        1.13      1.47 o 
   1   5  15        1.76        1.96      0.87 o 
   2   5  15        0.26        0.11      1.03 o 
   3   5  15        2.73        4.22      1.21 o 
   4   5  15        6.26        6.24      1.18 o 
   5   5  15        1.20        0.00      0.87 o 
   6   5  15        0.08        0.00      0.85 o 
   1   6  15        1.72        2.30      1.21 o 
   2   6  15        9.48       11.35      1.91 o 
   3   6  15        7.79       12.41      3.08 o 
   4   6  15        2.40        1.49      1.14 o 
   5   6  15        1.20        2.55      1.63 o 
   6   6  15        6.69        3.98      2.19 o 
  -1  -4  16        0.00        0.00      1.12 o 
   0  -4  16        0.06        0.16      1.21 o 
   1  -4  16        4.33        7.44      1.58 o 
  -2  -3  16        0.06        0.00      0.95 o 
  -1  -3  16        3.02        3.39      0.94 o 
   0  -3  16        0.04        0.00      1.80 o 
   1  -3  16       28.30       31.56      2.20 o 
   2  -3  16       12.78       12.78      2.52 o 
   3  -3  16        2.17        1.71      1.48 o 
  -3  -2  16        9.53       13.21      1.57 o 
  -2  -2  16        0.15        0.72      0.93 o 
  -1  -2  16        0.19        0.66      1.18 o 
   0  -2  16        0.01        0.00      1.58 o 
   1  -2  16       19.82       18.48      1.72 o 
   2  -2  16        5.72        5.93      1.25 o 
   3  -2  16        9.53        9.08      1.27 o 
   4  -2  16        0.37        0.00      0.94 o 
  -3  -1  16        3.12        4.58      1.12 o 
  -2  -1  16        0.00        0.31      0.95 o 
  -1  -1  16        0.00        0.51      0.81 o 
   0  -1  16        0.02        0.19      1.05 o 
   1  -1  16        2.13        1.02      1.01 o 
   2  -1  16       22.53       25.15      1.76 o 
   3  -1  16        5.13        4.96      1.07 o 
   4  -1  16        1.72        0.68      0.87 o 
   5  -1  16        9.27        7.97      1.10 o 
  -3   0  16        0.16        0.70      1.00 o 
  -2   0  16        1.86        0.62      1.00 o 
  -1   0  16        2.06        0.44      0.83 o 
   0   0  16        0.00        0.00      0.57 o 
   1   0  16        1.59        1.96      1.05 o 
   2   0  16       17.04       15.74      2.49 o 
   3   0  16        0.13        0.00      0.78 o 
   4   0  16        0.99        0.68      0.79 o 
   5   0  16        1.41        0.59      1.04 o 
  -2   1  16        6.59       10.48      1.38 o 
  -1   1  16        2.94        3.22      0.97 o 
   0   1  16        0.30        0.74      0.66 o 
   1   1  16       16.65       16.95      1.61 o 
   2   1  16       29.73       32.86      1.99 o 
   3   1  16       12.33       13.50      1.28 o 
   4   1  16        3.61        3.32      0.89 o 
   5   1  16        1.54        0.37      0.69 o 
   6   1  16        3.29        2.73      0.65 o 
  -2   2  16        2.18        1.38      1.08 o 
  -1   2  16        2.22        2.30      0.97 o 
   0   2  16        0.10        0.00      0.92 o 
   1   2  16       22.70       23.79      2.94 o 
   2   2  16       12.35       11.53      1.38 o 
   3   2  16        2.92        3.30      0.99 o 
   4   2  16        0.03        0.00      0.70 o 
   5   2  16        0.00        0.32      0.69 o 
   6   2  16       14.18       13.46      0.91 o 
  -1   3  16        0.22        1.47      1.02 o 
   0   3  16        0.96        1.82      1.12 o 
   1   3  16        8.84       11.11      1.52 o 
   2   3  16        2.41        2.37      1.19 o 
   3   3  16       20.95       20.99      1.64 o 
   4   3  16        0.08        0.65      1.08 o 
   5   3  16        4.44        4.83      0.91 o 
   6   3  16        2.22        1.53      0.71 o 
   0   4  16        1.92        2.14      1.19 o 
   1   4  16        2.49        3.53      0.77 o 
   2   4  16        0.00        0.00      1.53 o 
   3   4  16        0.00        0.80      0.94 o 
   4   4  16       14.34       15.00      1.45 o 
   5   4  16        1.82        3.18      1.38 o 
   6   4  16        3.11        2.19      0.84 o 
   1   5  16        6.63        8.00      1.09 o 
   2   5  16        0.02        0.00      1.10 o 
   3   5  16        1.54        0.00      1.46 o 
   4   5  16       21.50       19.18      2.62 o 
   5   5  16        1.61        0.10      0.99 o 
   0  -3  17        0.30        1.03      1.26 o 
   1  -3  17        0.41        1.36      1.24 o 
  -1  -2  17        0.90        0.23      0.82 o 
   0  -2  17        1.10        0.41      1.21 o 
   1  -2  17        1.70        3.36      1.19 o 
   2  -2  17        6.77        6.64      1.32 o 
   3  -2  17        4.12        4.23      1.63 o 
  -1  -1  17        0.94        1.28      0.88 o 
   0  -1  17        0.01        0.00      1.05 o 
   1  -1  17        1.18        3.51      1.53 o 
   2  -1  17        9.21       11.14      3.28 o 
   3  -1  17        3.89        1.71      2.51 o 
   4  -1  17        0.46        0.00      0.91 o 
  -1   0  17        2.41        3.13      0.94 o 
   0   0  17        2.43        2.99      1.29 o 
   1   0  17        5.20        5.94      1.30 o 
   2   0  17        4.66        3.21      1.51 o 
   3   0  17        0.03        0.41      0.90 o 
   4   0  17        0.06        0.00      0.79 o 
  -1   1  17        0.08        0.00      0.88 o 
   0   1  17        5.87        6.86      1.47 o 
   1   1  17       18.64       17.35      2.24 o 
   2   1  17        2.11        3.54      1.09 o 
   3   1  17        3.37        5.37      1.13 o 
   4   1  17        0.21        0.66      1.80 o 
   5   1  17        0.87        0.42      0.79 o 
  -1   2  17        2.12        1.82      1.40 o 
   0   2  17        0.05        0.00      0.70 o 
   1   2  17        0.79        1.20      1.12 o 
   2   2  17        0.49        0.00      0.94 o 
   3   2  17        2.48        2.21      1.05 o 
   4   2  17        2.83        2.36      1.04 o 
   5   2  17        8.62       10.13      1.11 o 
   0   3  17        2.61        3.37      0.93 o 
   1   3  17        3.75        2.88      1.26 o 
   2   3  17        1.23        1.10      1.04 o 
   3   3  17        0.03        0.78      1.00 o 
   4   3  17        0.61        0.54      1.87 o 
   5   3  17        0.01        0.00      0.79 o 
   1   4  17        2.63        4.01      1.45 o 
   2   4  17        0.39        1.84      1.21 o 
   3   4  17        2.68        3.76      1.22 o 
   4   4  17        5.03        6.63      1.26 o 
   1   0  18        0.90        0.80      1.14 o 
   2   0  18        3.68        5.09      1.29 o 
   3   0  18        4.90        3.55      1.16 o 
   1   1  18        0.03        0.00      1.10 o 
   2   1  18        3.00        4.54      1.27 o 
   3   1  18        0.56        0.00      0.95 o 
   1   2  18        0.33        1.55      1.28 o 
   2   2  18        0.51        1.01      1.11 o 
   3   2  18       16.02       19.54      1.70 o 
                                                 
